# Supplementary material for: Microdiversity of Enterococcus faecalis isolates in cases of infective endocarditis: selection of non-synonymous mutations and large deletions is associated with phenotypic modifications
Source: Emerg Microbes Infect. 2021 May 21;10(1):929–38. doi: 10.1080/22221751.2021.1924865 (PMC8158287; doi:10.1080/22221751.2021.1924865)
Supplement: Table_S3_COG.xlsx [file TEMI_A_1924865_SM1472.xlsx]

## Sheet: COG_table_uniq
Patient	Isolate	Locus_tag	Mutation_code	COG_letter	COG_function
Patient1	1.1	IE105AEGC_00281	Patient1_SNP1	S	Function unknown
Patient1	1.1	IE105AEGC_02122	Patient1_SNP2	G	Carbohydrate transport and metabolism
Patient1	1.3	IE105AEPC_01067	Patient1_large_deletion1	M	Cell wall/membrane/envelope biogenesis
Patient1	1.3	IE105AEPC_01068	Patient1_large_deletion1	M	Cell wall/membrane/envelope biogenesis
Patient1	1.3	IE105AEPC_01069	Patient1_large_deletion1	M	Cell wall/membrane/envelope biogenesis
Patient1	1.3	IE105AEPC_01070	Patient1_large_deletion1	M	Cell wall/membrane/envelope biogenesis
Patient1	1.3	IE105AEPC_01071	Patient1_large_deletion1	K	Transcription
Patient1	1.3	IE105AEPC_01072	Patient1_large_deletion1	S	Function unknown
Patient1	1.3	IE105AEPC_01073	Patient1_large_deletion1	Q	Secondary metabolites biosynthesis, transport and catabolism
Patient1	1.3	IE105AEPC_01074	Patient1_large_deletion1	J	Translation, ribosomal structure and biogenesis
Patient1	1.3	IE105AEPC_01075	Patient1_large_deletion1		Absence of COG prediction
Patient1	1.3	IE105AEPC_01076	Patient1_large_deletion1	T	Signal transduction mechanisms
Patient1	1.3	IE105AEPC_01077	Patient1_large_deletion1		Absence of COG prediction
Patient1	1.3	IE105AEPC_01078	Patient1_large_deletion1		Absence of COG prediction
Patient1	1.3	IE105AEPC_01079	Patient1_large_deletion1		Absence of COG prediction
Patient1	1.3	IE105AEPC_01080	Patient1_large_deletion1	L	Replication, recombination and repair
Patient1	1.3	IE105AEPC_01081	Patient1_large_deletion1	E	Amino acid transport and metabolism
Patient1	1.3	IE105AEPC_02775	Patient1_large_deletion2	K	Transcription
Patient1	1.3	IE105AEPC_02776	Patient1_large_deletion2	J	Translation, ribosomal structure and biogenesis
Patient1	1.3	IE105AEPC_02777	Patient1_large_deletion2	K	Transcription
Patient1	1.3	IE105AEPC_02778	Patient1_large_deletion2	G	Carbohydrate transport and metabolism
Patient1	1.3	IE105AEPC_02779	Patient1_large_deletion2	Q	Secondary metabolites biosynthesis, transport and catabolism
Patient1	1.3	IE105AEPC_02780	Patient1_large_deletion2	S	Function unknown
Patient1	1.3	IE105AEPC_02753	Patient1_large_deletion2		Absence of COG prediction
Patient1	1.3	IE105AEPC_02754	Patient1_large_deletion2	J	Translation, ribosomal structure and biogenesis
Patient1	1.3	IE105AEPC_02755	Patient1_large_deletion2	S	Function unknown
Patient1	1.3	IE105AEPC_02756	Patient1_large_deletion2	L	Replication, recombination and repair
Patient1	1.3	IE105AEPC_02757	Patient1_large_deletion2	V	Defense mechanisms
Patient1	1.3	IE105AEPC_02758	Patient1_large_deletion2	S	Function unknown
Patient1	1.3	IE105AEPC_02759	Patient1_large_deletion2	V	Defense mechanisms
Patient1	1.3	IE105AEPC_02760	Patient1_large_deletion2	K	Transcription
Patient1	1.3	IE105AEPC_02761	Patient1_large_deletion2	K	Transcription
Patient1	1.3	IE105AEPC_02802	Patient1_large_deletion2	E	Amino acid transport and metabolism
Patient1	1.3	IE105AEPC_02803	Patient1_large_deletion2	D	Cell cycle control, cell division, chromosome partitioning
Patient1	1.3	IE105AEPC_02804	Patient1_large_deletion2	L	Replication, recombination and repair
Patient1	1.3	IE105AEPC_02824	Patient1_large_deletion2	L	Replication, recombination and repair
Patient1	1.3	IE105AEPC_02825	Patient1_large_deletion2		Absence of COG prediction
Patient1	1.3	IE105AEPC_02826	Patient1_large_deletion2	K	Transcription
Patient1	1.3	IE105AEPC_02843	Patient1_large_deletion2	D	Cell cycle control, cell division, chromosome partitioning
Patient2	2.3	IE368AEPC_01473	Patient2_SNP16 & Patient2_SNP3 & Patient2_SNP7	G	Carbohydrate transport and metabolism
Patient2	2.3	IE368AEPC_01206	Patient2_SNP4	K	Transcription
Patient2	2.3	IE368AEPC_01125	Patient2_SNP5	P	Inorganic ion transport and metabolism
Patient2	2.3	IE368AEPC_01516	Patient2_SNP8	G	Carbohydrate transport and metabolism
Patient2	2.3	IE368AEPC_00921	Patient2_SNP9	S	Function unknown
Patient2	2.3	IE368AEPC_00084	Patient2_SNP10	G	Carbohydrate transport and metabolism
Patient2	2.3	IE368AEPC_02691	Patient2_large_deletion1	C	Energy production and conversion
Patient2	2.3	IE368AEPC_02692	Patient2_large_deletion1	Q	Secondary metabolites biosynthesis, transport and catabolism
Patient2	2.3	IE368AEPC_02693	Patient2_large_deletion1	K	Transcription
Patient2	2.3	IE368AEPC_02694	Patient2_large_deletion1	L	Replication, recombination and repair
Patient2	2.3	IE368AEPC_02695	Patient2_large_deletion1	S	Function unknown
Patient2	2.3	IE368AEPC_02696	Patient2_large_deletion1	I	Lipid transport and metabolism
Patient2	2.3	IE368AEPC_02697	Patient2_large_deletion1	L	Replication, recombination and repair
Patient2	2.3	IE368AEPC_02713	Patient2_large_deletion1	C	Energy production and conversion
Patient2	2.3	IE368AEPC_02714	Patient2_large_deletion1	L	Replication, recombination and repair
Patient2	2.3	IE368AEPC_02715	Patient2_large_deletion1	L	Replication, recombination and repair
Patient2	2.3	IE368AEPC_02716	Patient2_large_deletion1	L	Replication, recombination and repair
Patient2	2.3	IE368AEPC_02717	Patient2_large_deletion1	Q	Secondary metabolites biosynthesis, transport and catabolism
Patient2	2.3	IE368AEPC_02718	Patient2_large_deletion1	E	Amino acid transport and metabolism
Patient2	2.3	IE368AEPC_02719	Patient2_large_deletion1	L	Replication, recombination and repair
Patient2	2.3	IE368AEPC_02720	Patient2_large_deletion1	L	Replication, recombination and repair
Patient2	2.3	IE368AEPC_02721	Patient2_large_deletion1		Absence of COG prediction
Patient2	2.3	IE368AEPC_02722	Patient2_large_deletion1	L	Replication, recombination and repair
Patient2	2.3	IE368AEPC_02723	Patient2_large_deletion1	L	Replication, recombination and repair
Patient2	2.3	IE368AEPC_02724	Patient2_large_deletion1	L	Replication, recombination and repair
Patient2	2.3	IE368AEPC_02195	Patient2_SNP11 & Patient2_SNP14	J	Translation, ribosomal structure and biogenesis
Patient2	2.3	IE368AEPC_01292	Patient2_SNP12	F	Nucleotide transport and metabolism
Patient2	2.3	IE368AEPC_01832	Patient2_SNP13	J	Translation, ribosomal structure and biogenesis
Patient3	3.1	IE044AEGC_00161	Patient3_SNP1	L	Replication, recombination and repair
Patient3	3.1	IE044AEGC_01661	Patient3_SNP2	G	Carbohydrate transport and metabolism
Patient3	3.1	IE044AEGC_01663	Patient3_SNP3 & Patient3_SNP5	G	Carbohydrate transport and metabolism
Patient3	3.1	IE044AEGC_01666	Patient3_SNP6	K	Transcription
Patient3	3.1	IE044AEGC_00980	Patient3_SNP4	S	Function unknown
Patient3	3.1	IE044AEGC_00320	Patient3_large_deletion1		Absence of COG prediction
Patient3	3.1	IE044AEGC_00321	Patient3_large_deletion1	H	Coenzyme transport and metabolism
Patient3	3.1	IE044AEGC_00322	Patient3_large_deletion1		Absence of COG prediction
Patient3	3.1	IE044AEGC_00323	Patient3_large_deletion1		Absence of COG prediction
Patient3	3.1	IE044AEGC_00324	Patient3_large_deletion1	K	Transcription
Patient3	3.1	IE044AEGC_00325	Patient3_large_deletion1	M	Cell wall/membrane/envelope biogenesis
Patient3	3.1	IE044AEGC_00326	Patient3_large_deletion1	S	Function unknown
Patient3	3.1	IE044AEGC_00327	Patient3_large_deletion1		Absence of COG prediction
Patient3	3.1	IE044AEGC_00328	Patient3_large_deletion1		Absence of COG prediction
Patient3	3.1	IE044AEGC_00329	Patient3_large_deletion1		Absence of COG prediction
Patient3	3.1	IE044AEGC_00330	Patient3_large_deletion1		Absence of COG prediction
Patient3	3.1	IE044AEGC_00331	Patient3_large_deletion1		Absence of COG prediction
Patient3	3.1	IE044AEGC_00332	Patient3_large_deletion1		Absence of COG prediction
Patient3	3.1	IE044AEGC_00333	Patient3_large_deletion1	S	Function unknown
Patient3	3.1	IE044AEGC_00334	Patient3_large_deletion1	M	Cell wall/membrane/envelope biogenesis
Patient3	3.1	IE044AEGC_00335	Patient3_large_deletion1	M	Cell wall/membrane/envelope biogenesis
Patient3	3.1	IE044AEGC_00336	Patient3_large_deletion1	S	Function unknown
Patient3	3.1	IE044AEGC_00337	Patient3_large_deletion1	D	Cell cycle control, cell division, chromosome partitioning
Patient3	3.1	IE044AEGC_00338	Patient3_large_deletion1		Absence of COG prediction
Patient3	3.1	IE044AEGC_00339	Patient3_large_deletion1	N	Cell motility
Patient3	3.1	IE044AEGC_00340	Patient3_large_deletion1		Absence of COG prediction
Patient3	3.1	IE044AEGC_00341	Patient3_large_deletion1	S	Function unknown
Patient3	3.1	IE044AEGC_00342	Patient3_large_deletion1		Absence of COG prediction
Patient3	3.1	IE044AEGC_00343	Patient3_large_deletion1		Absence of COG prediction
Patient3	3.1	IE044AEGC_00344	Patient3_large_deletion1		Absence of COG prediction
Patient3	3.1	IE044AEGC_00345	Patient3_large_deletion1	S	Function unknown
Patient3	3.1	IE044AEGC_00346	Patient3_large_deletion1	S	Function unknown
Patient3	3.1	IE044AEGC_00347	Patient3_large_deletion1		Absence of COG prediction
Patient3	3.1	IE044AEGC_00348	Patient3_large_deletion1		Absence of COG prediction
Patient3	3.1	IE044AEGC_00349	Patient3_large_deletion1	K	Transcription
Patient3	3.1	IE044AEGC_00350	Patient3_large_deletion1	S	Function unknown
Patient3	3.1	IE044AEGC_00351	Patient3_large_deletion1	S	Function unknown
Patient3	3.1	IE044AEGC_00352	Patient3_large_deletion1	S	Function unknown
Patient3	3.1	IE044AEGC_00353	Patient3_large_deletion1		Absence of COG prediction
Patient3	3.1	IE044AEGC_00354	Patient3_large_deletion1 & Patient3_large_deletion3		Absence of COG prediction
Patient3	3.1	IE044AEGC_00355	Patient3_large_deletion1 & Patient3_large_deletion3		Absence of COG prediction
Patient3	3.1	IE044AEGC_00356	Patient3_large_deletion1 & Patient3_large_deletion3		Absence of COG prediction
Patient3	3.1	IE044AEGC_00357	Patient3_large_deletion1 & Patient3_large_deletion3	S	Function unknown
Patient3	3.1	IE044AEGC_00358	Patient3_large_deletion1	S	Function unknown
Patient3	3.1	IE044AEGC_00359	Patient3_large_deletion1	S	Function unknown
Patient3	3.1	IE044AEGC_00360	Patient3_large_deletion1	S	Function unknown
Patient3	3.1	IE044AEGC_00361	Patient3_large_deletion1		Absence of COG prediction
Patient3	3.1	IE044AEGC_00362	Patient3_large_deletion1	L	Replication, recombination and repair
Patient3	3.1	IE044AEGC_00363	Patient3_large_deletion1		Absence of COG prediction
Patient3	3.1	IE044AEGC_00364	Patient3_large_deletion1	S	Function unknown
Patient3	3.1	IE044AEGC_00365	Patient3_large_deletion1	S	Function unknown
Patient3	3.1	IE044AEGC_00366	Patient3_large_deletion1		Absence of COG prediction
Patient3	3.1	IE044AEGC_00367	Patient3_large_deletion1		Absence of COG prediction
Patient3	3.1	IE044AEGC_00368	Patient3_large_deletion1		Absence of COG prediction
Patient3	3.1	IE044AEGC_00369	Patient3_large_deletion1		Absence of COG prediction
Patient3	3.1	IE044AEGC_00370	Patient3_large_deletion1		Absence of COG prediction
Patient3	3.1	IE044AEGC_00371	Patient3_large_deletion1	S	Function unknown
Patient3	3.1	IE044AEGC_00372	Patient3_large_deletion1		Absence of COG prediction
Patient3	3.1	IE044AEGC_00373	Patient3_large_deletion1		Absence of COG prediction
Patient3	3.1	IE044AEGC_00374	Patient3_large_deletion1	K	Transcription
Patient3	3.1	IE044AEGC_00375	Patient3_large_deletion1	E	Amino acid transport and metabolism
Patient3	3.1	IE044AEGC_00376	Patient3_large_deletion1	S	Function unknown
Patient3	3.1	IE044AEGC_00377	Patient3_large_deletion1	L	Replication, recombination and repair
Patient3	3.1	IE044AEGC_00378	Patient3_large_deletion1	N	Cell motility
Patient3	3.1	IE044AEGC_02561	Patient3_large_deletion2	G	Carbohydrate transport and metabolism
Patient3	3.1	IE044AEGC_02562	Patient3_large_deletion2	G	Carbohydrate transport and metabolism
Patient3	3.1	IE044AEGC_02563	Patient3_large_deletion2	G	Carbohydrate transport and metabolism
Patient3	3.1	IE044AEGC_02564	Patient3_large_deletion2	G	Carbohydrate transport and metabolism
Patient3	3.1	IE044AEGC_02565	Patient3_large_deletion2	K	Transcription
Patient3	3.1	IE044AEGC_02566	Patient3_large_deletion2	G	Carbohydrate transport and metabolism
Patient3	3.1	IE044AEGC_02567	Patient3_large_deletion2	J	Translation, ribosomal structure and biogenesis
Patient3	3.1	IE044AEGC_02568	Patient3_large_deletion2	K	Transcription
Patient3	3.1	IE044AEGC_02569	Patient3_large_deletion2	V	Defense mechanisms
Patient3	3.1	IE044AEGC_02570	Patient3_large_deletion2	V	Defense mechanisms
Patient3	3.1	IE044AEGC_02571	Patient3_large_deletion2	M	Cell wall/membrane/envelope biogenesis
Patient3	3.1	IE044AEGC_02572	Patient3_large_deletion2	P	Inorganic ion transport and metabolism
Patient3	3.1	IE044AEGC_02573	Patient3_large_deletion2	P	Inorganic ion transport and metabolism
Patient3	3.1	IE044AEGC_02574	Patient3_large_deletion2	P	Inorganic ion transport and metabolism
Patient3	3.1	IE044AEGC_02575	Patient3_large_deletion2	S	Function unknown
Patient3	3.1	IE044AEGC_02576	Patient3_large_deletion2	G	Carbohydrate transport and metabolism
Patient3	3.1	IE044AEGC_02577	Patient3_large_deletion2	E	Amino acid transport and metabolism
Patient3	3.1	IE044AEGC_02578	Patient3_large_deletion2	Q	Secondary metabolites biosynthesis, transport and catabolism
Patient3	3.1	IE044AEGC_02579	Patient3_large_deletion2	S	Cupin domain
Patient3	3.1	IE044AEGC_01961	Patient3_large_deletion4	L	Replication, recombination and repair
Patient3	3.1	IE044AEGC_01962	Patient3_large_deletion4		Absence of COG prediction
Patient3	3.1	IE044AEGC_01963	Patient3_large_deletion4	S	Function unknown
Patient3	3.1	IE044AEGC_01964	Patient3_large_deletion4	K	Transcription
Patient3	3.1	IE044AEGC_01965	Patient3_large_deletion4		Absence of COG prediction
Patient3	3.1	IE044AEGC_01966	Patient3_large_deletion4		Absence of COG prediction
Patient3	3.1	IE044AEGC_01967	Patient3_large_deletion4		Absence of COG prediction
Patient3	3.1	IE044AEGC_01968	Patient3_large_deletion4		Absence of COG prediction
Patient3	3.1	IE044AEGC_01969	Patient3_large_deletion4		Absence of COG prediction
Patient3	3.1	IE044AEGC_02906	Patient3_large_deletion4		Absence of COG prediction
Patient3	3.1	IE044AEGC_02907	Patient3_large_deletion4		Absence of COG prediction
Patient3	3.1	IE044AEGC_02908	Patient3_large_deletion4		Absence of COG prediction
Patient3	3.1	IE044AEGC_02909	Patient3_large_deletion4		Absence of COG prediction
Patient3	3.1	IE044AEGC_02910	Patient3_large_deletion4	S	Function unknown
Patient3	3.1	IE044AEGC_02911	Patient3_large_deletion4	S	Function unknown
Patient3	3.1	IE044AEGC_02912	Patient3_large_deletion4	S	Function unknown
Patient3	3.1	IE044AEGC_02913	Patient3_large_deletion4	S	Function unknown
Patient3	3.1	IE044AEGC_02914	Patient3_large_deletion4	S	Function unknown
Patient3	3.1	IE044AEGC_02915	Patient3_large_deletion4		Absence of COG prediction
Patient3	3.1	IE044AEGC_02916	Patient3_large_deletion4		Absence of COG prediction
Patient3	3.1	IE044AEGC_02885	Patient3_large_deletion4	D	Cell cycle control, cell division, chromosome partitioning
Patient3	3.1	IE044AEGC_02886	Patient3_large_deletion4	S	Function unknown
Patient3	3.1	IE044AEGC_02887	Patient3_large_deletion4	L	Replication, recombination and repair
Patient3	3.1	IE044AEGC_02888	Patient3_large_deletion4	C	Energy production and conversion
Patient3	3.1	IE044AEGC_02889	Patient3_large_deletion4	S	Function unknown
Patient3	3.1	IE044AEGC_02890	Patient3_large_deletion4		Absence of COG prediction
Patient3	3.1	IE044AEGC_02891	Patient3_large_deletion4	M	Cell wall/membrane/envelope biogenesis
Patient3	3.1	IE044AEGC_02892	Patient3_large_deletion4		Absence of COG prediction
Patient3	3.1	IE044AEGC_02893	Patient3_large_deletion4		Absence of COG prediction
Patient3	3.1	IE044AEGC_02778	Patient3_large_deletion4	S	Function unknown
Patient3	3.1	IE044AEGC_02779	Patient3_large_deletion4		Absence of COG prediction
Patient3	3.1	IE044AEGC_02780	Patient3_large_deletion4		Absence of COG prediction
Patient3	3.1	IE044AEGC_02781	Patient3_large_deletion4	S	Function unknown
Patient3	3.1	IE044AEGC_02782	Patient3_large_deletion4		Absence of COG prediction
Patient3	3.1	IE044AEGC_02783	Patient3_large_deletion4	S	Function unknown
Patient3	3.1	IE044AEGC_02784	Patient3_large_deletion4		Absence of COG prediction
Patient3	3.1	IE044AEGC_02785	Patient3_large_deletion4		Absence of COG prediction
Patient3	3.1	IE044AEGC_02786	Patient3_large_deletion4	L	Replication, recombination and repair
Patient3	3.1	IE044AEGC_02787	Patient3_large_deletion4	S	Function unknown
Patient3	3.1	IE044AEGC_02788	Patient3_large_deletion4	S	Function unknown
Patient3	3.1	IE044AEGC_02789	Patient3_large_deletion4	S	Function unknown
Patient3	3.1	IE044AEGC_02790	Patient3_large_deletion4		Absence of COG prediction
Patient3	3.1	IE044AEGC_02791	Patient3_large_deletion4	S	Function unknown
Patient3	3.1	IE044AEGC_02792	Patient3_large_deletion4		Absence of COG prediction
Patient3	3.1	IE044AEGC_02793	Patient3_large_deletion4		Absence of COG prediction
Patient3	3.1	IE044AEGC_02794	Patient3_large_deletion4	S	Function unknown
Patient3	3.1	IE044AEGC_02795	Patient3_large_deletion4	S	Function unknown
Patient3	3.1	IE044AEGC_02796	Patient3_large_deletion4	S	Function unknown
Patient3	3.1	IE044AEGC_02797	Patient3_large_deletion4		Absence of COG prediction
Patient3	3.1	IE044AEGC_02798	Patient3_large_deletion4	S	Function unknown
Patient3	3.1	IE044AEGC_02799	Patient3_large_deletion4		Absence of COG prediction
Patient3	3.1	IE044AEGC_02800	Patient3_large_deletion4	S	Function unknown
Patient3	3.1	IE044AEGC_02801	Patient3_large_deletion4		Absence of COG prediction
Patient3	3.1	IE044AEGC_02802	Patient3_large_deletion4		Absence of COG prediction
Patient3	3.1	IE044AEGC_00085	Patient3_SNP8	J	Translation, ribosomal structure and biogenesis
Patient3	3.1	IE044AEGC_00798	Patient3_SNP7	J	Translation, ribosomal structure and biogenesis
Patient3	3.1	IE044AEGC_00887	Patient3_SNP9	J	Translation, ribosomal structure and biogenesis
Patient4	4.1	IE163AEGC_02763	Patient4_SNP1	P	Inorganic ion transport and metabolism
Patient4	4.1	IE163AEGC_01446	Patient4_SNP2	M	Cell wall/membrane/envelope biogenesis
Patient5	5.1	IE220AEGC_02008	Patient5_SNP2 & Patient5_SNP3	F	Nucleotide transport and metabolism
Patient5	5.1	IE220AEGC_01137	Patient5_SNP4	F	Nucleotide transport and metabolism
Patient5	5.1	IE220AEGC_01709	Patient5_SNP5	G	Carbohydrate transport and metabolism
Patient5	5.1	IE220AEGC_00758	Patient5_SNP6	L	Replication, recombination and repair
Patient5	5.1	IE220AEGC_01012	Patient5_SNP9	S	Function unknown
Patient5	5.1	IE220AEGC_02702	Patient5_SNP10	L	Replication, recombination and repair
Patient5	5.1	IE220AEGC_01111	Patient5_SNP11	J	Translation, ribosomal structure and biogenesis
Patient5	5.1	IE220AEGC_02294	Patient5_SNP14	K	Transcription
Patient5	5.2	IE220AEMC_01057	Patient5_SNP22	S	Function unknown
Patient5	5.2	IE220AEMC_00716	Patient5_SNP15	C	Energy production and conversion
Patient5	5.1	IE220AEGC_01602	Patient5_SNP16	U	Intracellular trafficking, secretion, and vesicular transport
Patient5	5.1	IE220AEGC_00330	Patient5_SNP17	F	Nucleotide transport and metabolism
Patient5	5.1	IE220AEGC_02122	Patient5_SNP18	J	Translation, ribosomal structure and biogenesis
Patient5	5.1	IE220AEGC_00183	Patient5_SNP19	K	Transcription
Patient5	5.1	IE220AEGC_00947	Patient5_SNP20	K	Transcription
Patient1	1.3	IE105AEPC_01081	Patient1_large_deletion1	G	Carbohydrate transport and metabolism
Patient1	1.3	IE105AEPC_02802	Patient1_large_deletion2	G	Carbohydrate transport and metabolism
Patient2	2.3	IE368AEPC_02718	Patient2_large_deletion1	G	Carbohydrate transport and metabolism
Patient3	3.1	IE044AEGC_00378	Patient3_large_deletion1	U	Intracellular trafficking, secretion, and vesicular transport
Patient3	3.1	IE044AEGC_02568	Patient3_large_deletion2	T	Signal transduction mechanisms
Patient3	3.1	IE044AEGC_02578	Patient3_large_deletion2	T	Signal transduction mechanisms
Patient1	1.3	IE105AEPC_01081	Patient1_large_deletion1	P	Inorganic ion transport and metabolism
Patient1	1.3	IE105AEPC_02802	Patient1_large_deletion2	P	Inorganic ion transport and metabolism
Patient2	2.3	IE368AEPC_02718	Patient2_large_deletion1	P	Inorganic ion transport and metabolism
