# Supplementary material for: Microdiversity of Enterococcus faecalis isolates in cases of infective endocarditis: selection of non-synonymous mutations and large deletions is associated with phenotypic modifications
Source: Emerg Microbes Infect. 2021 May 21;10(1):929–38. doi: 10.1080/22221751.2021.1924865 (PMC8158287; doi:10.1080/22221751.2021.1924865)
Supplement: Table_S2_mutations.xlsx [file TEMI_A_1924865_SM1471.xlsx]

## Sheet: Table_S2
Patient	Isolate	Reference isolate	seq id	position	Nucleotide change	Proteine change (condon change)	gene	description	Mutation_code
Patient1	1.3	1.1	105AEGC_23	12005	G→A	G145D (GGC→GAC)	fba	Fructose‑bisphosphate aldolase	Patient1_SNP1
Patient1	1.4	1.1	105AEGC_2	97996	Δ30 bp	coding (84‑113/1086 nt)	tmpC_2	Membrane lipoprotein TmpC	Patient1_SNP2
Patient1	1.3	1.2	105AEMC_2	123941	C→T	G145D (GGC→GAC)	fba	Fructose‑bisphosphate aldolase	Patient1_SNP1
Patient1	1.4	1.2	105AEMC_12	73501	Δ30 bp	coding (73‑102/1086 nt)	tmpC_1	Membrane lipoprotein TmpC	Patient1_SNP2
Patient1	1.1	1.3	105AEPC_6	42800	T→C	D145G (GAC→GGC)	fba	Fructose‑bisphosphate aldolase	Patient1_SNP1_reverse
Patient1	1.2	1.3	105AEPC_6	42800	T→C	D145G (GAC→GGC)	fba	Fructose‑bisphosphate aldolase	Patient1_SNP1_reverse
Patient1	1.4	1.3	105AEPC_6	42800	T→C	D145G (GAC→GGC)	fba	Fructose‑bisphosphate aldolase	Patient1_SNP1_reverse
Patient1	1.4	1.3	105AEPC_1	73433	Δ30 bp	coding (73‑102/1086 nt)	tmpC_1	Membrane lipoprotein TmpC	Patient1_SNP2
Patient1	1.5	1.3	105AEPC_6	42800	T→C	D145G (GAC→GGC)	fba	Fructose‑bisphosphate aldolase	Patient1_SNP1_reverse
Patient1	1.6	1.3	105AEPC_6	42800	T→C	D145G (GAC→GGC)	fba	Fructose‑bisphosphate aldolase	Patient1_SNP1_reverse
Patient1	1.7	1.3	105AEPC_6	42800	T→C	D145G (GAC→GGC)	fba	Fructose‑bisphosphate aldolase	Patient1_SNP1_reverse
Patient1	1.8	1.3	105AEPC_6	42800	T→C	D145G (GAC→GGC)	fba	Fructose‑bisphosphate aldolase	Patient1_SNP1_reverse
Patient1	1.9	1.3	105AEPC_6	42800	T→C	D145G (GAC→GGC)	fba	Fructose‑bisphosphate aldolase	Patient1_SNP1_reverse
Patient1	1.1	1.4	105CO2GC_2	98405	+30 bp	coding (83/1056 nt)	tmpC_2	Membrane lipoprotein TmpC	Patient1_SNP2_reverse
Patient1	1.2	1.4	105CO2GC_2	98405	+30 bp	coding (83/1056 nt)	tmpC_2	Membrane lipoprotein TmpC	Patient1_SNP2_reverse
Patient1	1.3	1.4	105CO2GC_2	98405	+30 bp	coding (83/1056 nt)	tmpC_2	Membrane lipoprotein TmpC	Patient1_SNP2_reverse
Patient1	1.3	1.4	105CO2GC_7	88985	G→A	G145D (GGC→GAC)	fba	Fructose‑bisphosphate aldolase	Patient1_SNP1
Patient1	1.5	1.4	105CO2GC_2	98405	+30 bp	coding (83/1056 nt)	tmpC_2	Membrane lipoprotein TmpC	Patient1_SNP2_reverse
Patient1	1.6	1.4	105CO2GC_2	98405	+30 bp	coding (83/1056 nt)	tmpC_2	Membrane lipoprotein TmpC	Patient1_SNP2_reverse
Patient1	1.7	1.4	105CO2GC_2	98405	+30 bp	coding (83/1056 nt)	tmpC_2	Membrane lipoprotein TmpC	Patient1_SNP2_reverse
Patient1	1.8	1.4	105CO2GC_2	98405	+30 bp	coding (83/1056 nt)	tmpC_2	Membrane lipoprotein TmpC	Patient1_SNP2_reverse
Patient1	1.9	1.4	105CO2GC_2	98405	+30 bp	coding (83/1056 nt)	tmpC_2	Membrane lipoprotein TmpC	Patient1_SNP2_reverse
Patient1	1.3	1.5	105CO2MC_6	42790	C→T	G145D (GGC→GAC)	fba	Fructose‑bisphosphate aldolase	Patient1_SNP1
Patient1	1.4	1.5	105CO2MC_8	37408	Δ30 bp	coding (84‑113/1086 nt)	tmpC_2	Membrane lipoprotein TmpC	Patient1_SNP2
Patient1	1.3	1.6	105CO2PC_3	123953	C→T	G145D (GGC→GAC)	fba	Fructose‑bisphosphate aldolase	Patient1_SNP1
Patient1	1.4	1.6	105CO2PC_2	187117	Δ30 bp	coding (84‑113/1086 nt)	tmpC_2	Membrane lipoprotein TmpC	Patient1_SNP2
Patient1	1.3	1.7	105ANAGC_8	42801	C→T	G145D (GGC→GAC)	fba	Fructose‑bisphosphate aldolase	Patient1_SNP1
Patient1	1.4	1.7	105ANAGC_9	73445	Δ30 bp	coding (73‑102/1086 nt)	tmpC_1	Membrane lipoprotein TmpC	Patient1_SNP2
Patient1	1.3	1.8	105ANAMC_3	123941	C→T	G145D (GGC→GAC)	fba	Fructose‑bisphosphate aldolase	Patient1_SNP1
Patient1	1.4	1.8	105ANAMC_1	186970	Δ30 bp	coding (84‑113/1086 nt)	tmpC_2	Membrane lipoprotein TmpC	Patient1_SNP2
Patient1	1.3	1.9	105ANAPC_2	123941	C→T	G145D (GGC→GAC)	fba	Fructose‑bisphosphate aldolase	Patient1_SNP1
Patient1	1.4	1.9	105ANAPC_9	73433	Δ30 bp	coding (73‑102/1086 nt)	tmpC_1	Membrane lipoprotein TmpC	Patient1_SNP2
Patient1	1.1	1.3	105AEPC_6	116156	Δ15629 bp	Not applicable	15 genes	SrtC, EbpA, EbpB, EbpC, GNAT family N-acetyltransferase, Universal stress protein, Y-family polymerase, MFS transporter EmeA, 7 hypothetical proteins	Patient1_large_deletion1
Patient1	1.1	1.4	105CO2GC_7	1	Δ15629 bp	Not applicable	15 genes	SrtC, EbpA, EbpB, EbpC, GNAT family N-acetyltransferase, Universal stress protein, Y-family polymerase, MFS transporter EmeA, 7 hypothetical proteins	Patient1_large_deletion1
Patient1	1.1	1.5	105CO2MC_6	116146	Δ15629 bp	Not applicable	15 genes	SrtC, EbpA, EbpB, EbpC, GNAT family N-acetyltransferase, Universal stress protein, Y-family polymerase, MFS transporter EmeA, 7 hypothetical proteins	Patient1_large_deletion1
Patient1	1.1	1.6	105CO2PC_3	197309	Δ15629 bp	Not applicable	15 genes	SrtC, EbpA, EbpB, EbpC, GNAT family N-acetyltransferase, Universal stress protein, Y-family polymerase, MFS transporter EmeA, 7 hypothetical proteins	Patient1_large_deletion1
Patient1	1.1	1.7	105ANAGC_8	116157	Δ15629 bp	Not applicable	15 genes	SrtC, EbpA, EbpB, EbpC, GNAT family N-acetyltransferase, Universal stress protein, Y-family polymerase, MFS transporter EmeA, 7 hypothetical proteins	Patient1_large_deletion1
Patient1	1.1	1.8	105ANAMC_3	197297	Δ15629 bp	Not applicable	15 genes	SrtC, EbpA, EbpB, EbpC, GNAT family N-acetyltransferase, Universal stress protein, Y-family polymerase, MFS transporter EmeA, 7 hypothetical proteins	Patient1_large_deletion1
Patient1	1.1	1.9	105ANAPC_2	197297	Δ15629 bp	Not applicable	15 genes	SrtC, EbpA, EbpB, EbpC, GNAT family N-acetyltransferase, Universal stress protein, Y-family polymerase, MFS transporter EmeA, 7 hypothetical proteins	Patient1_large_deletion1
Patient1	1.1	1.3	105AEPC_45	1	Δ5483 bp	Not applicable	6 genes	Transcriptional regulator, APH(3’)-IIIa, Sat4, ANT(6)_Ia, Putative methyltransferase, 1 hypothetical protein	Patient1_large_deletion2
Patient1	1.1	1.3	105AEPC_51	1	Δ3827 bp	Not applicable	3 genes	Replication protein, Plasmid recombination enzyme, MFS transporter	Patient1_large_deletion2
Patient1	1.1	1.3	105AEPC_58	1	Δ2438 bp	Not applicable	3 genes	Recombinase family protein, RepE protein, 1 hypothetical protein	Patient1_large_deletion2
Patient1	1.1	1.3	105AEPC_72	1	Δ917 bp	Not applicable	1 gene	ParA family protein	Patient1_large_deletion2
Patient1	1.1	1.3	105AEPC_42	1	Δ6527 bp	Not applicable	9 genes	ErmB, ISEnfa1 family transposase, Undecaprenyl-diphosphatase, ABC transporter permease, Bacitracin ABC transporter, HTH transcriptionnal regulator, 3 hypothetical proteins	Patient1_large_deletion2
Patient1	1.1	1.4	105CO2GC_42	1	Δ7448 bp	Not applicable	10 genes	ErmB, 2 ISEnfa1 family transposase, Undecaprenyl-diphosphatase, ABC transporter permease, Bacitracin ABC transporter, HTH transcriptionnal regulator, 3 hypothetical proteins	Patient1_large_deletion2
Patient1	1.1	1.4	105CO2GC_48	1	Δ5564 bp	Not applicable	6 genes	Transcriptional regulator, APH(3’)-IIIa, Sat4, ANT(6)_Ia, Putative methyltransferase, 1 hypothetical protein	Patient1_large_deletion2
Patient1	1.1	1.4	105CO2GC_54	1	Δ3828 bp	Not applicable	3 genes	Replication protein, Plasmid recombination enzyme, MFS transporter	Patient1_large_deletion2
Patient1	1.1	1.4	105CO2GC_63	1	Δ2438 bp	Not applicable	3 genes	Recombinase family protein, RepE protein, 1 hypothetical protein	Patient1_large_deletion2
Patient1	1.1	1.4	105CO2GC_78	1	Δ917 bp	Not applicable	1 gene	ParA family protein	Patient1_large_deletion2
Patient1	1.1	1.6	105CO2PC_35	994	Δ7323 bp	Not applicable	10 genes	ErmB, 2 ISEnfa1 family transposase, Undecaprenyl-diphosphatase, ABC transporter permease, Bacitracin ABC transporter, HTH transcriptionnal regulator, 3 hypothetical proteins	Patient1_large_deletion2
Patient1	1.1	1.6	105CO2PC_44	1	Δ5532 bp	Not applicable	6 genes	Transcriptional regulator, APH(3’)-IIIa, Sat4, ANT(6)_Ia, Putative methyltransferase, 1 hypothetical protein	Patient1_large_deletion2
Patient1	1.1	1.6	105CO2PC_45	1	Δ3852 bp	Not applicable	3 genes	Replication protein, Plasmid recombination enzyme, MFS transporter	Patient1_large_deletion2
Patient1	1.1	1.6	105CO2PC_54	1	Δ2462 bp	Not applicable	3 genes	Recombinase family protein, RepE protein, 1 hypothetical protein	Patient1_large_deletion2
Patient1	1.1	1.6	105CO2PC_64	1	Δ1230 bp	Not applicable	1 gene	ParA family protein	Patient1_large_deletion2
Patient1	1.1	1.7	105ANAGC_40	994	Δ7323 bp	Not applicable	10 genes	ErmB, 2 ISEnfa1 family transposase, Undecaprenyl-diphosphatase, ABC transporter permease, Bacitracin ABC transporter, HTH transcriptionnal regulator, 3 hypothetical proteins	Patient1_large_deletion2
Patient1	1.1	1.7	105ANAGC_45	1	Δ6669 bp	Not applicable	7 genes	ParA family protein, Transcriptional regulator, APH(3’)-IIIa, Sat4, ANT(6)_Ia, Putative methyltransferase, 1 hypothetical protein	Patient1_large_deletion2
Patient1	1.1	1.7	105ANAGC_50	1	Δ3852 bp	Not applicable	3 genes	Replication protein, Plasmid recombination enzyme, MFS transporter	Patient1_large_deletion2
Patient1	1.1	1.7	105ANAGC_59	1	Δ2462 bp	Not applicable	3 genes	Recombinase family protein, RepE protein, 1 hypothetical protein	Patient1_large_deletion2
Patient1	1.1	1.8	105ANAMC_39	1	Δ7311 bp	Not applicable	10 genes	ErmB, 2 ISEnfa1 family transposase, Undecaprenyl-diphosphatase, ABC transporter permease, Bacitracin ABC transporter, HTH transcriptionnal regulator, 3 hypothetical proteins	Patient1_large_deletion2
Patient1	1.1	1.8	105ANAMC_43	1	Δ5294 bp	Not applicable	6 genes	Transcriptional regulator, APH(3’)-IIIa, Sat4, ANT(6)_Ia, Putative methyltransferase, 1 hypothetical protein	Patient1_large_deletion2
Patient1	1.1	1.8	105ANAMC_49	1	Δ3827 bp	Not applicable	3 genes	Replication protein, Plasmid recombination enzyme, MFS transporter	Patient1_large_deletion2
Patient1	1.1	1.8	105ANAMC_56	1	Δ2438 bp	Not applicable	3 genes	Recombinase family protein, RepE protein, 1 hypothetical protein	Patient1_large_deletion2
Patient1	1.1	1.9	105ANAPC_40	1	Δ6334 bp	Not applicable	9 genes	ErmB, ISEnfa1 family transposase, Undecaprenyl-diphosphatase, ABC transporter permease, Bacitracin ABC transporter, HTH transcriptionnal regulator, 3 hypothetical proteins	Patient1_large_deletion2
Patient1	1.1	1.9	105ANAPC_43	1	Δ5537 bp	Not applicable	6 genes	Transcriptional regulator, APH(3’)-IIIa, Sat4, ANT(6)_Ia, Putative methyltransferase, 1 hypothetical protein	Patient1_large_deletion2
Patient1	1.1	1.9	105ANAPC_48	1	Δ3827 bp	Not applicable	3 genes	Replication protein, Plasmid recombination enzyme, MFS transporter	Patient1_large_deletion2
Patient1	1.1	1.9	105ANAPC_58	1	Δ2438 bp	Not applicable	3 genes	Recombinase family protein, RepE protein, 1 hypothetical protein	Patient1_large_deletion2
Patient1	1.1	1.9	105ANAPC_75	1	Δ917 bp	Not applicable	1 gene	ParA family protein	Patient1_large_deletion2
Patient1	1.2	1.3	105AEPC_6	116156	Δ15629 bp	Not applicable	15 genes	SrtC, EbpA, EbpB, EbpC, GNAT family N-acetyltransferase, Universal stress protein, Y-family polymerase, MFS transporter EmeA, 7 hypothetical proteins	Patient1_large_deletion1
Patient1	1.2	1.4	105CO2GC_7	1	Δ15629 bp	Not applicable	15 genes	SrtC, EbpA, EbpB, EbpC, GNAT family N-acetyltransferase, Universal stress protein, Y-family polymerase, MFS transporter EmeA, 7 hypothetical proteins	Patient1_large_deletion1
Patient1	1.2	1.5	105CO2MC_6	116146	Δ15629 bp	Not applicable	15 genes	SrtC, EbpA, EbpB, EbpC, GNAT family N-acetyltransferase, Universal stress protein, Y-family polymerase, MFS transporter EmeA, 7 hypothetical proteins	Patient1_large_deletion1
Patient1	1.2	1.6	105CO2PC_3	197309	Δ15629 bp	Not applicable	15 genes	SrtC, EbpA, EbpB, EbpC, GNAT family N-acetyltransferase, Universal stress protein, Y-family polymerase, MFS transporter EmeA, 7 hypothetical proteins	Patient1_large_deletion1
Patient1	1.2	1.7	105ANAGC_8	116157	Δ15629 bp	Not applicable	15 genes	SrtC, EbpA, EbpB, EbpC, GNAT family N-acetyltransferase, Universal stress protein, Y-family polymerase, MFS transporter EmeA, 7 hypothetical proteins	Patient1_large_deletion1
Patient1	1.2	1.8	105ANAMC_3	197297	Δ15629 bp	Not applicable	15 genes	SrtC, EbpA, EbpB, EbpC, GNAT family N-acetyltransferase, Universal stress protein, Y-family polymerase, MFS transporter EmeA, 7 hypothetical proteins	Patient1_large_deletion1
Patient1	1.2	1.9	105ANAPC_2	197297	Δ15629 bp	Not applicable	15 genes	SrtC, EbpA, EbpB, EbpC, GNAT family N-acetyltransferase, Universal stress protein, Y-family polymerase, MFS transporter EmeA, 7 hypothetical proteins	Patient1_large_deletion1
Patient1	1.2	1.3	105AEPC_45	1	Δ5483 bp	Not applicable	6 genes	Transcriptional regulator, APH(3’)-IIIa, Sat4, ANT(6)_Ia, Putative methyltransferase, 1 hypothetical protein	Patient1_large_deletion2
Patient1	1.2	1.3	105AEPC_51	1	Δ3827 bp	Not applicable	3 genes	Replication protein, Plasmid recombination enzyme, MFS transporter	Patient1_large_deletion2
Patient1	1.2	1.3	105AEPC_58	1	Δ2438 bp	Not applicable	3 genes	Recombinase family protein, RepE protein, 1 hypothetical protein	Patient1_large_deletion2
Patient1	1.2	1.3	105AEPC_72	1	Δ917 bp	Not applicable	1 gene	ParA family protein	Patient1_large_deletion2
Patient1	1.2	1.3	105AEPC_42	1	Δ6527 bp	Not applicable	9 genes	ErmB, ISEnfa1 family transposase, Undecaprenyl-diphosphatase, ABC transporter permease, Bacitracin ABC transporter, HTH transcriptionnal regulator, 3 hypothetical proteins	Patient1_large_deletion2
Patient1	1.2	1.4	105CO2GC_42	1	Δ7448 bp	Not applicable	10 genes	ErmB, 2 ISEnfa1 family transposase, Undecaprenyl-diphosphatase, ABC transporter permease, Bacitracin ABC transporter, HTH transcriptionnal regulator, 3 hypothetical proteins	Patient1_large_deletion2
Patient1	1.2	1.4	105CO2GC_48	1	Δ5564 bp	Not applicable	6 genes	Transcriptional regulator, APH(3’)-IIIa, Sat4, ANT(6)_Ia, Putative methyltransferase, 1 hypothetical protein	Patient1_large_deletion2
Patient1	1.2	1.4	105CO2GC_54	1	Δ3828 bp	Not applicable	3 genes	Replication protein, Plasmid recombination enzyme, MFS transporter	Patient1_large_deletion2
Patient1	1.2	1.4	105CO2GC_63	1	Δ2438 bp	Not applicable	3 genes	Recombinase family protein, RepE protein, 1 hypothetical protein	Patient1_large_deletion2
Patient1	1.2	1.4	105CO2GC_78	1	Δ917 bp	Not applicable	1 gene	ParA family protein	Patient1_large_deletion2
Patient1	1.2	1.6	105CO2PC_35	994	Δ7323 bp	Not applicable	10 genes	ErmB, 2 ISEnfa1 family transposase, Undecaprenyl-diphosphatase, ABC transporter permease, Bacitracin ABC transporter, HTH transcriptionnal regulator, 3 hypothetical proteins	Patient1_large_deletion2
Patient1	1.2	1.6	105CO2PC_44	1	Δ5532 bp	Not applicable	6 genes	Transcriptional regulator, APH(3’)-IIIa, Sat4, ANT(6)_Ia, Putative methyltransferase, 1 hypothetical protein	Patient1_large_deletion2
Patient1	1.2	1.6	105CO2PC_45	1	Δ3852 bp	Not applicable	3 genes	Replication protein, Plasmid recombination enzyme, MFS transporter	Patient1_large_deletion2
Patient1	1.2	1.6	105CO2PC_54	1	Δ2462 bp	Not applicable	3 genes	Recombinase family protein, RepE protein, 1 hypothetical protein	Patient1_large_deletion2
Patient1	1.2	1.6	105CO2PC_64	1	Δ1230 bp	Not applicable	1 gene	ParA family protein	Patient1_large_deletion2
Patient1	1.2	1.7	105ANAGC_40	994	Δ7323 bp	Not applicable	10 genes	ErmB, 2 ISEnfa1 family transposase, Undecaprenyl-diphosphatase, ABC transporter permease, Bacitracin ABC transporter, HTH transcriptionnal regulator, 3 hypothetical proteins	Patient1_large_deletion2
Patient1	1.2	1.7	105ANAGC_45	1	Δ6669 bp	Not applicable	7 genes	ParA family protein, Transcriptional regulator, APH(3’)-IIIa, Sat4, ANT(6)_Ia, Putative methyltransferase, 1 hypothetical protein	Patient1_large_deletion2
Patient1	1.2	1.7	105ANAGC_50	1	Δ3852 bp	Not applicable	3 genes	Replication protein, Plasmid recombination enzyme, MFS transporter	Patient1_large_deletion2
Patient1	1.2	1.7	105ANAGC_59	1	Δ2462 bp	Not applicable	3 genes	Recombinase family protein, RepE protein, 1 hypothetical protein	Patient1_large_deletion2
Patient1	1.2	1.8	105ANAMC_39	1	Δ7311 bp	Not applicable	10 genes	ErmB, 2 ISEnfa1 family transposase, Undecaprenyl-diphosphatase, ABC transporter permease, Bacitracin ABC transporter, HTH transcriptionnal regulator, 3 hypothetical proteins	Patient1_large_deletion2
Patient1	1.2	1.8	105ANAMC_43	1	Δ5294 bp	Not applicable	6 genes	Transcriptional regulator, APH(3’)-IIIa, Sat4, ANT(6)_Ia, Putative methyltransferase, 1 hypothetical protein	Patient1_large_deletion2
Patient1	1.2	1.8	105ANAMC_49	1	Δ3827 bp	Not applicable	3 genes	Replication protein, Plasmid recombination enzyme, MFS transporter	Patient1_large_deletion2
Patient1	1.2	1.8	105ANAMC_56	1	Δ2438 bp	Not applicable	3 genes	Recombinase family protein, RepE protein, 1 hypothetical protein	Patient1_large_deletion2
Patient1	1.2	1.9	105ANAPC_40	1	Δ6334 bp	Not applicable	9 genes	ErmB, ISEnfa1 family transposase, Undecaprenyl-diphosphatase, ABC transporter permease, Bacitracin ABC transporter, HTH transcriptionnal regulator, 3 hypothetical proteins	Patient1_large_deletion2
Patient1	1.2	1.9	105ANAPC_43	1	Δ5537 bp	Not applicable	6 genes	Transcriptional regulator, APH(3’)-IIIa, Sat4, ANT(6)_Ia, Putative methyltransferase, 1 hypothetical protein	Patient1_large_deletion2
Patient1	1.2	1.9	105ANAPC_48	1	Δ3827 bp	Not applicable	3 genes	Replication protein, Plasmid recombination enzyme, MFS transporter	Patient1_large_deletion2
Patient1	1.2	1.9	105ANAPC_58	1	Δ2438 bp	Not applicable	3 genes	Recombinase family protein, RepE protein, 1 hypothetical protein	Patient1_large_deletion2
Patient1	1.2	1.9	105ANAPC_75	1	Δ917 bp	Not applicable	1 gene	ParA family protein	Patient1_large_deletion2
Patient1	1.5	1.3	105AEPC_45	1	Δ5483 bp	Not applicable	6 genes	Transcriptional regulator, APH(3’)-IIIa, Sat4, ANT(6)_Ia, Putative methyltransferase, 1 hypothetical protein	Patient1_large_deletion2
Patient1	1.5	1.3	105AEPC_51	1	Δ3827 bp	Not applicable	3 genes	Replication protein, Plasmid recombination enzyme, MFS transporter	Patient1_large_deletion2
Patient1	1.5	1.3	105AEPC_58	1	Δ2438 bp	Not applicable	3 genes	Recombinase family protein, RepE protein, 1 hypothetical protein	Patient1_large_deletion2
Patient1	1.5	1.3	105AEPC_72	1	Δ917 bp	Not applicable	1 gene	ParA family protein	Patient1_large_deletion2
Patient1	1.5	1.3	105AEPC_42	1	Δ6527 bp	Not applicable	9 genes	ErmB, ISEnfa1 family transposase, Undecaprenyl-diphosphatase, ABC transporter permease, Bacitracin ABC transporter, HTH transcriptionnal regulator, 3 hypothetical proteins	Patient1_large_deletion2
Patient1	1.5	1.4	105CO2GC_42	1	Δ7448 bp	Not applicable	10 genes	ErmB, 2 ISEnfa1 family transposase, Undecaprenyl-diphosphatase, ABC transporter permease, Bacitracin ABC transporter, HTH transcriptionnal regulator, 3 hypothetical proteins	Patient1_large_deletion2
Patient1	1.5	1.4	105CO2GC_48	1	Δ5564 bp	Not applicable	6 genes	Transcriptional regulator, APH(3’)-IIIa, Sat4, ANT(6)_Ia, Putative methyltransferase, 1 hypothetical protein	Patient1_large_deletion2
Patient1	1.5	1.4	105CO2GC_54	1	Δ3828 bp	Not applicable	3 genes	Replication protein, Plasmid recombination enzyme, MFS transporter	Patient1_large_deletion2
Patient1	1.5	1.4	105CO2GC_63	1	Δ2438 bp	Not applicable	3 genes	Recombinase family protein, RepE protein, 1 hypothetical protein	Patient1_large_deletion2
Patient1	1.5	1.4	105CO2GC_78	1	Δ917 bp	Not applicable	1 gene	ParA family protein	Patient1_large_deletion2
Patient1	1.5	1.6	105CO2PC_35	994	Δ7323 bp	Not applicable	10 genes	ErmB, 2 ISEnfa1 family transposase, Undecaprenyl-diphosphatase, ABC transporter permease, Bacitracin ABC transporter, HTH transcriptionnal regulator, 3 hypothetical proteins	Patient1_large_deletion2
Patient1	1.5	1.6	105CO2PC_44	1	Δ5532 bp	Not applicable	6 genes	Transcriptional regulator, APH(3’)-IIIa, Sat4, ANT(6)_Ia, Putative methyltransferase, 1 hypothetical protein	Patient1_large_deletion2
Patient1	1.5	1.6	105CO2PC_45	1	Δ3852 bp	Not applicable	3 genes	Replication protein, Plasmid recombination enzyme, MFS transporter	Patient1_large_deletion2
Patient1	1.5	1.6	105CO2PC_54	1	Δ2462 bp	Not applicable	3 genes	Recombinase family protein, RepE protein, 1 hypothetical protein	Patient1_large_deletion2
Patient1	1.5	1.6	105CO2PC_64	1	Δ1230 bp	Not applicable	1 gene	ParA family protein	Patient1_large_deletion2
Patient1	1.5	1.7	105ANAGC_40	994	Δ7323 bp	Not applicable	10 genes	ErmB, 2 ISEnfa1 family transposase, Undecaprenyl-diphosphatase, ABC transporter permease, Bacitracin ABC transporter, HTH transcriptionnal regulator, 3 hypothetical proteins	Patient1_large_deletion2
Patient1	1.5	1.7	105ANAGC_45	1	Δ6669 bp	Not applicable	7 genes	ParA family protein, Transcriptional regulator, APH(3’)-IIIa, Sat4, ANT(6)_Ia, Putative methyltransferase, 1 hypothetical protein	Patient1_large_deletion2
Patient1	1.5	1.7	105ANAGC_50	1	Δ3852 bp	Not applicable	3 genes	Replication protein, Plasmid recombination enzyme, MFS transporter	Patient1_large_deletion2
Patient1	1.5	1.7	105ANAGC_59	1	Δ2462 bp	Not applicable	3 genes	Recombinase family protein, RepE protein, 1 hypothetical protein	Patient1_large_deletion2
Patient1	1.5	1.8	105ANAMC_39	1	Δ7311 bp	Not applicable	10 genes	ErmB, 2 ISEnfa1 family transposase, Undecaprenyl-diphosphatase, ABC transporter permease, Bacitracin ABC transporter, HTH transcriptionnal regulator, 3 hypothetical proteins	Patient1_large_deletion2
Patient1	1.5	1.8	105ANAMC_43	1	Δ5294 bp	Not applicable	6 genes	Transcriptional regulator, APH(3’)-IIIa, Sat4, ANT(6)_Ia, Putative methyltransferase, 1 hypothetical protein	Patient1_large_deletion2
Patient1	1.5	1.8	105ANAMC_49	1	Δ3827 bp	Not applicable	3 genes	Replication protein, Plasmid recombination enzyme, MFS transporter	Patient1_large_deletion2
Patient1	1.5	1.8	105ANAMC_56	1	Δ2438 bp	Not applicable	3 genes	Recombinase family protein, RepE protein, 1 hypothetical protein	Patient1_large_deletion2
Patient1	1.5	1.9	105ANAPC_40	1	Δ6334 bp	Not applicable	9 genes	ErmB, ISEnfa1 family transposase, Undecaprenyl-diphosphatase, ABC transporter permease, Bacitracin ABC transporter, HTH transcriptionnal regulator, 3 hypothetical proteins	Patient1_large_deletion2
Patient1	1.5	1.9	105ANAPC_43	1	Δ5537 bp	Not applicable	6 genes	Transcriptional regulator, APH(3’)-IIIa, Sat4, ANT(6)_Ia, Putative methyltransferase, 1 hypothetical protein	Patient1_large_deletion2
Patient1	1.5	1.9	105ANAPC_48	1	Δ3827 bp	Not applicable	3 genes	Replication protein, Plasmid recombination enzyme, MFS transporter	Patient1_large_deletion2
Patient1	1.5	1.9	105ANAPC_58	1	Δ2438 bp	Not applicable	3 genes	Recombinase family protein, RepE protein, 1 hypothetical protein	Patient1_large_deletion2
Patient1	1.5	1.9	105ANAPC_75	1	Δ917 bp	Not applicable	1 gene	ParA family protein	Patient1_large_deletion2
Patient2	2.2	2.1	368AEGC_13	23754	G→T	intergenic (‑38/+145)	368AEGC_01361 / yqeY	PhoH‑like protein/putative protein YqeY	Patient2_SNP1_reverse
Patient2	2.3	2.1	368AEGC_13	23754	G→T	intergenic (‑38/+145)	368AEGC_01361 / yqeY	PhoH‑like protein/putative protein YqeY	Patient2_SNP1_reverse
Patient2	2.3	2.1	368AEGC_23	10139	T→G	I229I (ATA→ATC)	lacR_1	HTH‑type transcriptional regulator LacR	Patient2_SNP2_reverse
Patient2	2.3	2.1	368AEGC_24	2676	+GCACCTGCTGG	coding (9/339 nt)	manY	PTS system mannose‑specific EIIC component	Patient2_SNP3_reverse
Patient2	2.3	2.1	368AEGC_3	20281	A→G	K615E (AAA→GAA)	dgaR_1	Transcriptional regulatory protein DagR	Patient2_SNP4_reverse
Patient2	2.3	2.1	368AEGC_7	24480	(13-bp)2→1		[artJ]	[artJ]	Patient2_SNP5
Patient2	2.3	2.1	368AEGC_24	2374	+GGTC	coding (311/339 nt)	manY	PTS system mannose‑specific EIIC component	Patient2_SNP16_reverse
Patient2	2.4	2.1	368AEGC_13	23754	G→T	intergenic (‑38/+145)	368AEGC_01361 / yqeY	PhoH‑like protein/putative protein YqeY	Patient2_SNP1_reverse
Patient2	2.4	2.1	368AEGC_23	10139	T→G	I229I (ATA→ATC)	lacR_1	HTH‑type transcriptional regulator LacR	Patient2_SNP2_reverse
Patient2	2.4	2.1	368AEGC_24	2676	+GCACCTGCTGG	coding (9/339 nt)	manY	PTS system mannose‑specific EIIC component	Patient2_SNP3_reverse
Patient2	2.4	2.1	368AEGC_3	20281	A→G	K615E (AAA→GAA)	dgaR_1	Transcriptional regulatory protein DagR	Patient2_SNP4_reverse
Patient2	2.4	2.1	368AEGC_7	24480	(13-bp)2→1		[artJ]	[artJ]	Patient2_SNP5
Patient2	2.4	2.1	368AEGC_26	15006	G→T	H407N (CAC→AAC)	pnp	Polyribonucleotide nucleotidyltransferase	Patient2_SNP11
Patient2	2.4	2.1	368AEGC_33	21669	(TTGTCTGCCA)2→3	coding (497/816 nt)	proB	Glutamate 5‑kinase 1	Patient2_SNP12
Patient2	2.5	2.1	368AEGC_13	23754	G→T	intergenic (‑38/+145)	368AEGC_01361 / yqeY	PhoH‑like protein/putative protein YqeY	Patient2_SNP1_reverse
Patient2	2.6	2.1	368AEGC_13	23754	G→T	intergenic (‑38/+145)	368AEGC_01361 / yqeY	PhoH‑like protein/putative protein YqeY	Patient2_SNP1_reverse
Patient2	2.6	2.1	368AEGC_23	10139	T→G	I229I (ATA→ATC)	lacR_1	HTH‑type transcriptional regulator LacR	Patient2_SNP2_reverse
Patient2	2.6	2.1	368AEGC_24	2676	+GCACCTGCTGG	coding (9/339 nt)	manY	PTS system mannose‑specific EIIC component	Patient2_SNP3_reverse
Patient2	2.6	2.1	368AEGC_3	20281	A→G	K615E (AAA→GAA)	dgaR_1	Transcriptional regulatory protein DagR	Patient2_SNP4_reverse
Patient2	2.6	2.1	368AEGC_7	24480	(13-bp)2→1		[artJ]	[artJ]	Patient2_SNP5
Patient2	2.7	2.1	368AEGC_13	23754	G→T	intergenic (‑38/+145)	368AEGC_01361 / yqeY	PhoH‑like protein/putative protein YqeY	Patient2_SNP1_reverse
Patient2	2.7	2.1	368AEGC_23	10139	T→G	I229I (ATA→ATC)	lacR_1	HTH‑type transcriptional regulator LacR	Patient2_SNP2_reverse
Patient2	2.7	2.1	368AEGC_24	2676	+GCACCTGCTGG	coding (9/339 nt)	manY	PTS system mannose‑specific EIIC component	Patient2_SNP3_reverse
Patient2	2.7	2.1	368AEGC_3	20281	A→G	K615E (AAA→GAA)	dgaR_1	Transcriptional regulatory protein DagR	Patient2_SNP4_reverse
Patient2	2.7	2.1	368AEGC_7	24480	(13-bp)2→1		[artJ]	[artJ]	Patient2_SNP5
Patient2	2.7	2.1	368AEGC_1	120478	C→A	I243I (ATC→ATA)	368AEGC_00108	hypothetical protein	Patient2_SNP6
Patient2	2.7	2.1	368AEGC_24	2787	+C	coding (352/483 nt)	sorA_4	PTS system sorbose‑specific EIIC component	Patient2_SNP7
Patient2	2.7	2.1	368AEGC_31	19948	+GCAC	coding (1066/1863 nt)	licR_2	putative licABCH operon regulator	Patient2_SNP8
Patient2	2.7	2.1	368AEGC_4	23286	+CGG	coding (475/1257 nt)	nfr1_2	NADH‑dependent flavin reductase subunit 1	Patient2_SNP9
Patient2	2.8	2.1	368AEGC_13	23754	G→T	intergenic (‑38/+145)	368AEGC_01361 / yqeY	PhoH‑like protein/putative protein YqeY	Patient2_SNP1_reverse
Patient2	2.8	2.1	368AEGC_23	10139	T→G	I229I (ATA→ATC)	lacR_1	HTH‑type transcriptional regulator LacR	Patient2_SNP2_reverse
Patient2	2.8	2.1	368AEGC_24	2676	+GCACCTGCTGG	coding (9/339 nt)	manY	PTS system mannose‑specific EIIC component	Patient2_SNP3_reverse
Patient2	2.8	2.1	368AEGC_3	20281	A→G	K615E (AAA→GAA)	dgaR_1	Transcriptional regulatory protein DagR	Patient2_SNP4_reverse
Patient2	2.8	2.1	368AEGC_7	24480	(13-bp)2→1		[artJ]	[artJ]	Patient2_SNP5
Patient2	2.8	2.1	368AEGC_1	84435	Δ405 bp	coding (303‑707/1728 nt)	ptsI	Phosphoenolpyruvate‑protein phosphotransferase	Patient2_SNP10
Patient2	2.9	2.1	368AEGC_13	23754	G→T	intergenic (‑38/+145)	368AEGC_01361 / yqeY	PhoH‑like protein/putative protein YqeY	Patient2_SNP1_reverse
Patient2	2.9	2.1	368AEGC_23	10139	T→G	I229I (ATA→ATC)	lacR_1	HTH‑type transcriptional regulator LacR	Patient2_SNP2_reverse
Patient2	2.9	2.1	368AEGC_24	2676	+GCACCTGCTGG	coding (9/339 nt)	manY	PTS system mannose‑specific EIIC component	Patient2_SNP3_reverse
Patient2	2.9	2.1	368AEGC_3	20281	A→G	K615E (AAA→GAA)	dgaR_1	Transcriptional regulatory protein DagR	Patient2_SNP4_reverse
Patient2	2.9	2.1	368AEGC_7	24480	(13-bp)2→1		[artJ]	[artJ]	Patient2_SNP5
Patient2	2.10	2.1	368AEGC_13	23754	G→T	intergenic (‑38/+145)	368AEGC_01361 / yqeY	PhoH‑like protein/putative protein YqeY	Patient2_SNP1_reverse
Patient2	2.10	2.1	368AEGC_23	10139	T→G	I229I (ATA→ATC)	lacR_1	HTH‑type transcriptional regulator LacR	Patient2_SNP2_reverse
Patient2	2.10	2.1	368AEGC_24	2676	+GCACCTGCTGG	coding (9/339 nt)	manY	PTS system mannose‑specific EIIC component	Patient2_SNP3_reverse
Patient2	2.10	2.1	368AEGC_3	20281	A→G	K615E (AAA→GAA)	dgaR_1	Transcriptional regulatory protein DagR	Patient2_SNP4_reverse
Patient2	2.10	2.1	368AEGC_7	24480	(13-bp)2→1		[artJ]	[artJ]	Patient2_SNP5
Patient2	2.10	2.1	368AEGC_18	29087	(CTGTCAAAGG)1→2	coding (377/381 nt)	yabJ_2	2‑iminobutanoate/2‑iminopropanoate deaminase	Patient2_SNP13
Patient2	2.10	2.1	368AEGC_26	16186	(GGCGG)1→2	coding (39/2115 nt)	pnp	Polyribonucleotide nucleotidyltransferase	Patient2_SNP14
Patient2	2.10	2.1	368AEGC_33	21660	(TTGTCTGCCA)2→1	coding (488‑497/816 nt)	proB	Glutamate 5‑kinase 1	Patient2_SNP12
Patient2	2.10	2.1	368AEGC_39	22920	(T)10→9	intergenic (+123/‑339)	368AEGC_02446/cbh	hypothetical protein/Choloylglycine hydrolase	Patient2_SNP15
Patient2	2.1	2.2	368AEMC_13	24824	T→G	intergenic (‑38/+145)	368AEMC_01453 / yqeY	PhoH‑like protein/putative protein YqeY	Patient2_SNP1
Patient2	2.3	2.2	368AEMC_14	73486	+CCAGCAGGTGC	coding (462/483 nt)	sorA_4	PTS system sorbose‑specific EIIC component	Patient2_SNP3_reverse
Patient2	2.3	2.2	368AEMC_24	38900	A→C	I229I (ATA→ATC)	lacR_1	HTH‑type transcriptional regulator LacR	Patient2_SNP2_reverse
Patient2	2.3	2.2	368AEMC_6	73550	(13-bp)2→1	coding (816‑828/840 nt)	artJ	ABC transporter arginine‑binding protein 1	Patient2_SNP5
Patient2	2.3	2.2	368AEMC_7	75769	T→C	K615E (AAA→GAA)	dgaR_1	Transcriptional regulatory protein DagR	Patient2_SNP4_reverse
Patient2	2.3	2.2	368AEMC_14	73783	+CGAC	coding (305/339 nt)	manY	PTS system mannose‑specific EIIC component	Patient2_SNP16_reverse
Patient2	2.4	2.2	368AEMC_14	73486	+CCAGCAGGTGC	coding (462/483 nt)	sorA_4	PTS system sorbose‑specific EIIC component	Patient2_SNP3_reverse
Patient2	2.4	2.2	368AEMC_24	38900	A→C	I229I (ATA→ATC)	lacR_1	HTH‑type transcriptional regulator LacR	Patient2_SNP2_reverse
Patient2	2.4	2.2	368AEMC_6	73550	(13-bp)2→1	coding (816‑828/840 nt)	artJ	ABC transporter arginine‑binding protein 1	Patient2_SNP5
Patient2	2.4	2.2	368AEMC_7	75769	T→C	K615E (AAA→GAA)	dgaR_1	Transcriptional regulatory protein DagR	Patient2_SNP4_reverse
Patient2	2.4	2.2	368AEMC_26	15667	(GGCAGACAAT)2→3	coding (477/816 nt)	proB	Glutamate 5‑kinase 1	Patient2_SNP12
Patient2	2.4	2.2	368AEMC_5	15006	G→T	H407N (CAC→AAC)	pnp	Polyribonucleotide nucleotidyltransferase	Patient2_SNP11
Patient2	2.6	2.2	368AEMC_14	73486	+CCAGCAGGTGC	coding (462/483 nt)	sorA_4	PTS system sorbose‑specific EIIC component	Patient2_SNP3_reverse
Patient2	2.6	2.2	368AEMC_24	38900	A→C	I229I (ATA→ATC)	lacR_1	HTH‑type transcriptional regulator LacR	Patient2_SNP2_reverse
Patient2	2.6	2.2	368AEMC_6	73550	(13-bp)2→1	coding (816‑828/840 nt)	artJ	ABC transporter arginine‑binding protein 1	Patient2_SNP5
Patient2	2.6	2.2	368AEMC_7	75769	T→C	K615E (AAA→GAA)	dgaR_1	Transcriptional regulatory protein DagR	Patient2_SNP4_reverse
Patient2	2.7	2.2	368AEMC_14	73486	+CCAGCAGGTGC	coding (462/483 nt)	sorA_4	PTS system sorbose‑specific EIIC component	Patient2_SNP3_reverse
Patient2	2.7	2.2	368AEMC_24	38900	A→C	I229I (ATA→ATC)	lacR_1	HTH‑type transcriptional regulator LacR	Patient2_SNP2_reverse
Patient2	2.7	2.2	368AEMC_6	73550	(13-bp)2→1	coding (816‑828/840 nt)	artJ	ABC transporter arginine‑binding protein 1	Patient2_SNP5
Patient2	2.7	2.2	368AEMC_7	75769	T→C	K615E (AAA→GAA)	dgaR_1	Transcriptional regulatory protein DagR	Patient2_SNP4_reverse
Patient2	2.7	2.2	368AEMC_1	134152	G→T	I243I (ATC→ATA)	368AEMC_00132	hypothetical protein	Patient2_SNP6
Patient2	2.7	2.2	368AEMC_14	73376	+G	coding (352/483 nt)	sorA_4	PTS system sorbose‑specific EIIC component	Patient2_SNP7
Patient2	2.7	2.2	368AEMC_14	19948	+GCAC	coding (1066/1863 nt)	licR_2	putative licABCH operon regulator	Patient2_SNP8
Patient2	2.7	2.2	368AEMC_2	95696	+CGC	coding (472/1257 nt)	nfr1_1	NADH‑dependent flavin reductase subunit 1	Patient2_SNP9
Patient2	2.8	2.2	368AEMC_14	73486	+CCAGCAGGTGC	coding (462/483 nt)	sorA_4	PTS system sorbose‑specific EIIC component	Patient2_SNP3_reverse
Patient2	2.8	2.2	368AEMC_24	38900	A→C	I229I (ATA→ATC)	lacR_1	HTH‑type transcriptional regulator LacR	Patient2_SNP2_reverse
Patient2	2.8	2.2	368AEMC_6	73550	(13-bp)2→1	coding (816‑828/840 nt)	artJ	ABC transporter arginine‑binding protein 1	Patient2_SNP5
Patient2	2.8	2.2	368AEMC_7	75769	T→C	K615E (AAA→GAA)	dgaR_1	Transcriptional regulatory protein DagR	Patient2_SNP4_reverse
Patient2	2.8	2.2	368AEMC_1	169795	Δ405 bp	coding (299‑703/1728 nt)	ptsI	Phosphoenolpyruvate‑protein phosphotransferase	Patient2_SNP10
Patient2	2.9	2.2	368AEMC_14	73486	+CCAGCAGGTGC	coding (462/483 nt)	sorA_4	PTS system sorbose‑specific EIIC component	Patient2_SNP3_reverse
Patient2	2.9	2.2	368AEMC_24	38900	A→C	I229I (ATA→ATC)	lacR_1	HTH‑type transcriptional regulator LacR	Patient2_SNP2_reverse
Patient2	2.9	2.2	368AEMC_6	73550	(13-bp)2→1	coding (816‑828/840 nt)	artJ	ABC transporter arginine‑binding protein 1	Patient2_SNP5
Patient2	2.9	2.2	368AEMC_7	75769	T→C	K615E (AAA→GAA)	dgaR_1	Transcriptional regulatory protein DagR	Patient2_SNP4_reverse
Patient2	2.10	2.2	368AEMC_14	73486	+CCAGCAGGTGC	coding (462/483 nt)	sorA_4	PTS system sorbose‑specific EIIC component	Patient2_SNP3_reverse
Patient2	2.10	2.2	368AEMC_24	38900	A→C	I229I (ATA→ATC)	lacR_1	HTH‑type transcriptional regulator LacR	Patient2_SNP2_reverse
Patient2	2.10	2.2	368AEMC_6	73550	(13-bp)2→1	coding (816‑828/840 nt)	artJ	ABC transporter arginine‑binding protein 1	Patient2_SNP5
Patient2	2.10	2.2	368AEMC_7	75769	T→C	K615E (AAA→GAA)	dgaR_1	Transcriptional regulatory protein DagR	Patient2_SNP4_reverse
Patient2	2.10	2.2	368AEMC_19	29090	(CTGTCAAAGG)1→2	coding (377/381 nt)	yabJ_2	2‑iminobutanoate/2‑iminopropanoate deaminase	Patient2_SNP13
Patient2	2.10	2.2	368AEMC_34	1487	(A)10→9	intergenic (‑348/+114)	cbh / 368AEMC_02412	Choloylglycine hydrolase/hypothetical protein	Patient2_SNP15
Patient2	2.10	2.2	368AEMC_26	15658	(GGCAGACAAT)2→1	coding (477‑486/816 nt)	proB	Glutamate 5‑kinase 1	Patient2_SNP12
Patient2	2.10	2.2	368AEMC_5	16186	(GGCGG)1→2	coding (39/2115 nt)	pnp	Polyribonucleotide nucleotidyltransferase	Patient2_SNP14
Patient2	2.1	2.3	368AEPC_10	75789	C→T	E615K (GAA→AAA)	dgaR_2	Transcriptional regulatory protein DagR	Patient2_SNP4
Patient2	2.1	2.3	368AEPC_13	24844	T→G	intergenic (‑38/+145)	368AEPC_01418 / yqeY	PhoH‑like protein/putative protein YqeY	Patient2_SNP1
Patient2	2.1	2.3	368AEPC_14	2400	(GTCG)2→1	coding (771‑774/852 nt)	sorA_3	PTS system sorbose‑specific EIIC component	Patient2_SNP16
Patient2	2.1	2.3	368AEPC_14	2701	Δ11 bp	coding (463‑473/852 nt)	sorA_3	PTS system sorbose‑specific EIIC component	Patient2_SNP3
Patient2	2.1	2.3	368AEPC_23	38920	C→A	I229I (ATC→ATA)	lacR_1	HTH‑type transcriptional regulator LacR	Patient2_SNP2
Patient2	2.1	2.3	368AEPC_9	73569	(ACTATCTGTTGCT)1→2	coding (816/1584 nt)	glnP_2	Glutamine transport system permease protein GlnP	Patient2_SNP5_reverse
Patient2	2.2	2.3	368AEPC_10	75789	C→T	E615K (GAA→AAA)	dgaR_2	Transcriptional regulatory protein DagR	Patient2_SNP4
Patient2	2.2	2.3	368AEPC_14	2400	(GTCG)2→1	coding (771‑774/852 nt)	sorA_3	PTS system sorbose‑specific EIIC component	Patient2_SNP16
Patient2	2.2	2.3	368AEPC_14	2701	Δ11 bp	coding (463‑473/852 nt)	sorA_3	PTS system sorbose‑specific EIIC component	Patient2_SNP3
Patient2	2.2	2.3	368AEPC_23	38920	C→A	I229I (ATC→ATA)	lacR_1	HTH‑type transcriptional regulator LacR	Patient2_SNP2
Patient2	2.2	2.3	368AEPC_9	73569	(ACTATCTGTTGCT)1→2	coding (816/1584 nt)	glnP_2	Glutamine transport system permease protein GlnP	Patient2_SNP5_reverse
Patient2	2.4	2.3	368AEPC_11	71002	(TTGTCTGCCA)2→3	coding (497/816 nt)	proB	Glutamate 5‑kinase 1	Patient2_SNP12
Patient2	2.4	2.3	368AEPC_14	2400	(GTCG)2→1	coding (771‑774/852 nt)	sorA_3	PTS system sorbose‑specific EIIC component	Patient2_SNP16
Patient2	2.4	2.3	368AEPC_27	15026	G→T	H407N (CAC→AAC)	pnp	Polyribonucleotide nucleotidyltransferase	Patient2_SNP11
Patient2	2.5	2.3	368AEPC_10	75789	C→T	E615K (GAA→AAA)	dgaR_2	Transcriptional regulatory protein DagR	Patient2_SNP4
Patient2	2.5	2.3	368AEPC_14	2400	(GTCG)2→1	coding (771‑774/852 nt)	sorA_3	PTS system sorbose‑specific EIIC component	Patient2_SNP16
Patient2	2.5	2.3	368AEPC_14	2701	Δ11 bp	coding (463‑473/852 nt)	sorA_3	PTS system sorbose‑specific EIIC component	Patient2_SNP3
Patient2	2.5	2.3	368AEPC_23	38920	C→A	I229I (ATC→ATA)	lacR_1	HTH‑type transcriptional regulator LacR	Patient2_SNP2
Patient2	2.5	2.3	368AEPC_9	73569	(ACTATCTGTTGCT)1→2	coding (816/1584 nt)	glnP_2	Glutamine transport system permease protein GlnP	Patient2_SNP5_reverse
Patient2	2.6	2.3	368AEPC_14	2400	(GTCG)2→1	coding (771‑774/852 nt)	sorA_3	PTS system sorbose‑specific EIIC component	Patient2_SNP16
Patient2	2.7	2.3	368AEPC_1	120498	C→A	I243I (ATC→ATA)	368AEPC_00108	hypothetical protein	Patient2_SNP6
Patient2	2.7	2.3	368AEPC_14	2400	(GTCG)2→1	coding (771‑774/852 nt)	sorA_3	PTS system sorbose‑specific EIIC component	Patient2_SNP16
Patient2	2.7	2.3	368AEPC_14	2822	+C	coding (352/852 nt)	sorA_3	PTS system sorbose‑specific EIIC component	Patient2_SNP7
Patient2	2.7	2.3	368AEPC_14	56253	+GTGC	coding (1069/1863 nt)	licR_3	putative licABCH operon regulator	Patient2_SNP8
Patient2	2.7	2.3	368AEPC_7	95716	+CGC	coding (472/1257 nt)	nfr1_1	NADH‑dependent flavin reductase subunit 1	Patient2_SNP9
Patient2	2.8	2.3	368AEPC_1	84455	Δ405 bp	coding (303‑707/1728 nt)	ptsI	Phosphoenolpyruvate‑protein phosphotransferase	Patient2_SNP10
Patient2	2.8	2.3	368AEPC_14	2400	(GTCG)2→1	coding (771‑774/852 nt)	sorA_3	PTS system sorbose‑specific EIIC component	Patient2_SNP16
Patient2	2.9	2.3	368AEPC_14	2400	(GTCG)2→1	coding (771‑774/852 nt)	sorA_3	PTS system sorbose‑specific EIIC component	Patient2_SNP16
Patient2	2.10	2.3	368AEPC_11	70993	(TTGTCTGCCA)2→1	coding (488‑497/816 nt)	proB	Glutamate 5‑kinase 1	Patient2_SNP12
Patient2	2.10	2.3	368AEPC_14	2400	(GTCG)2→1	coding (771‑774/852 nt)	sorA_3	PTS system sorbose‑specific EIIC component	Patient2_SNP16
Patient2	2.10	2.3	368AEPC_19	35134	(CTTTGACAGC)1→2	coding (367/381 nt)	yabJ_3	2‑iminobutanoate/2‑iminopropanoate deaminase	Patient2_SNP13
Patient2	2.10	2.3	368AEPC_27	16206	(GGCGG)1→2	coding (39/2115 nt)	pnp	Polyribonucleotide nucleotidyltransferase	Patient2_SNP14
Patient2	2.10	2.3	368AEPC_35	1842	(A)10→9	intergenic (‑348/+114)	cbh / 368AEPC_02419	Choloylglycine hydrolase/hypothetical protein	Patient2_SNP15
Patient2	2.1	2.4	368CO2GC_26	27213	A→C	N407H (AAC→CAC)	pnp	Polyribonucleotide nucleotidyltransferase	Patient2_SNP11_reverse
Patient2	2.1	2.4	368CO2GC_27	21660	(TTGTCTGCCA)3→1	coding (488‑507/522 nt)	proB_1	Glutamate 5‑kinase	Patient2_SNP12_reverse
Patient2	2.1	2.4	368CO2GC_14	24824	T→G	intergenic (‑38/+145)	368CO2GC_01391 / yqeY	PhoH‑like protein/putative protein YqeY	Patient2_SNP1
Patient2	2.1	2.4	368CO2GC_16	2677	Δ11 bp	coding (463‑473/804 nt)	sorA_2	PTS system sorbose‑specific EIIC component	Patient2_SNP3
Patient2	2.1	2.4	368CO2GC_24	10794	G→T	I229I (ATC→ATA)	lacR_1	HTH‑type transcriptional regulator LacR	Patient2_SNP2
Patient2	2.1	2.4	368CO2GC_7	20285	G→A	E615K (GAA→AAA)	dgaR_2	Transcriptional regulatory protein DagR	Patient2_SNP4
Patient2	2.1	2.4	368CO2GC_6	24467	(ACTATCTGTTGCT)1→2	coding (816/1584 nt)	glnP_1	Glutamine transport system permease protein GlnP	Patient2_SNP5_reverse
Patient2	2.2	2.4	368CO2GC_26	27213	A→C	N407H (AAC→CAC)	pnp	Polyribonucleotide nucleotidyltransferase	Patient2_SNP11_reverse
Patient2	2.2	2.4	368CO2GC_27	21660	(TTGTCTGCCA)3→1	coding (488‑507/522 nt)	proB_1	Glutamate 5‑kinase	Patient2_SNP12_reverse
Patient2	2.2	2.4	368CO2GC_16	2677	Δ11 bp	coding (463‑473/804 nt)	sorA_2	PTS system sorbose‑specific EIIC component	Patient2_SNP3
Patient2	2.2	2.4	368CO2GC_24	10794	G→T	I229I (ATC→ATA)	lacR_1	HTH‑type transcriptional regulator LacR	Patient2_SNP2
Patient2	2.2	2.4	368CO2GC_7	20285	G→A	E615K (GAA→AAA)	dgaR_2	Transcriptional regulatory protein DagR	Patient2_SNP4
Patient2	2.2	2.4	368CO2GC_6	24467	(ACTATCTGTTGCT)1→2	coding (816/1584 nt)	glnP_1	Glutamine transport system permease protein GlnP	Patient2_SNP5_reverse
Patient2	2.3	2.4	368CO2GC_27	21660	(TTGTCTGCCA)3→1	coding (488‑507/522 nt)	proB_1	Glutamate 5‑kinase	Patient2_SNP12_reverse
Patient2	2.3	2.4	368CO2GC_26	27213	A→C	N407H (AAC→CAC)	pnp	Polyribonucleotide nucleotidyltransferase	Patient2_SNP11_reverse
Patient2	2.3	2.4	368CO2GC_16	2374	+GGTC	coding (311/339 nt)	manY	PTS system mannose‑specific EIIC component	Patient2_SNP16_reverse
Patient2	2.5	2.4	368CO2GC_26	27213	A→C	N407H (AAC→CAC)	pnp	Polyribonucleotide nucleotidyltransferase	Patient2_SNP11_reverse
Patient2	2.5	2.4	368CO2GC_27	21660	(TTGTCTGCCA)3→1	coding (488‑507/522 nt)	proB_1	Glutamate 5‑kinase	Patient2_SNP12_reverse
Patient2	2.5	2.4	368CO2GC_16	2677	Δ11 bp	coding (463‑473/804 nt)	sorA_2	PTS system sorbose‑specific EIIC component	Patient2_SNP3
Patient2	2.5	2.4	368CO2GC_24	10794	G→T	I229I (ATC→ATA)	lacR_1	HTH‑type transcriptional regulator LacR	Patient2_SNP2
Patient2	2.5	2.4	368CO2GC_7	20285	G→A	E615K (GAA→AAA)	dgaR_2	Transcriptional regulatory protein DagR	Patient2_SNP4
Patient2	2.5	2.4	368CO2GC_6	24467	(ACTATCTGTTGCT)1→2	coding (816/1584 nt)	glnP_1	Glutamine transport system permease protein GlnP	Patient2_SNP5_reverse
Patient2	2.6	2.4	368CO2GC_26	27213	A→C	N407H (AAC→CAC)	pnp	Polyribonucleotide nucleotidyltransferase	Patient2_SNP11_reverse
Patient2	2.6	2.4	368CO2GC_27	21660	(TTGTCTGCCA)3→1	coding (488‑507/522 nt)	proB_1	Glutamate 5‑kinase	Patient2_SNP12_reverse
Patient2	2.7	2.4	368CO2GC_27	21660	(TTGTCTGCCA)3→1	coding (488‑507/522 nt)	proB_1	Glutamate 5‑kinase	Patient2_SNP12_reverse
Patient2	2.7	2.4	368CO2GC_1	134152	G→T	I243I (ATC→ATA)	368CO2GC_00132	hypothetical protein	Patient2_SNP6
Patient2	2.7	2.4	368CO2GC_16	2798	+C	coding (352/804 nt)	sorA_2	PTS system sorbose‑specific EIIC component	Patient2_SNP7
Patient2	2.7	2.4	368CO2GC_16	56229	+GTGC	coding (1069/1863 nt)	licR_2	putative licABCH operon regulator	Patient2_SNP8
Patient2	2.7	2.4	368CO2GC_2	23290	+CGG	coding (475/1257 nt)	nfr1_2	NADH‑dependent flavin reductase subunit 1	Patient2_SNP9
Patient2	2.7	2.4	368CO2GC_26	27213	A→C	N407H (AAC→CAC)	pnp	Polyribonucleotide nucleotidyltransferase	Patient2_SNP11_reverse
Patient2	2.8	2.4	368CO2GC_26	27213	A→C	N407H (AAC→CAC)	pnp	Polyribonucleotide nucleotidyltransferase	Patient2_SNP11_reverse
Patient2	2.8	2.4	368CO2GC_27	21660	(TTGTCTGCCA)3→1	coding (488‑507/522 nt)	proB_1	Glutamate 5‑kinase	Patient2_SNP12_reverse
Patient2	2.8	2.4	368CO2GC_1	169795	Δ405 bp	coding (299‑703/1728 nt)	ptsI	Phosphoenolpyruvate‑protein phosphotransferase	Patient2_SNP10
Patient2	2.9	2.4	368CO2GC_27	21660	(TTGTCTGCCA)3→1	coding (488‑507/522 nt)	proB_1	Glutamate 5‑kinase	Patient2_SNP12_reverse
Patient2	2.9	2.4	368CO2GC_26	27213	A→C	N407H (AAC→CAC)	pnp	Polyribonucleotide nucleotidyltransferase	Patient2_SNP11_reverse
Patient2	2.10	2.4	368CO2GC_21	34898	(CTTTGACAGC)1→2	coding (367/381 nt)	yabJ_2	2‑iminobutanoate/2‑iminopropanoate deaminase	Patient2_SNP13
Patient2	2.10	2.4	368CO2GC_26	26038	(CGCCC)1→2	coding (44/2115 nt)	pnp	Polyribonucleotide nucleotidyltransferase	Patient2_SNP14
Patient2	2.10	2.4	368CO2GC_26	27213	A→C	N407H (AAC→CAC)	pnp	Polyribonucleotide nucleotidyltransferase	Patient2_SNP11_reverse
Patient2	2.10	2.4	368CO2GC_27	21660	(TTGTCTGCCA)3→1	coding (488‑507/522 nt)	proB_1	Glutamate 5‑kinase	Patient2_SNP12_reverse
Patient2	2.10	2.4	368CO2GC_37	1822	(A)10→9	intergenic (‑348/+114)	cbh / 368CO2GC_02408	Choloylglycine hydrolase/hypothetical protein	Patient2_SNP15
Patient2	2.1	2.5	368CO2MC_13	24824	T→G	intergenic (‑38/+145)	368CO2MC_01454 / yqeY	PhoH‑like protein/putative protein YqeY	Patient2_SNP1
Patient2	2.3	2.5	368CO2MC_24	10361	T→G	I229I (ATA→ATC)	lacR_1	HTH‑type transcriptional regulator LacR	Patient2_SNP2_reverse
Patient2	2.3	2.5	368CO2MC_25	2676	+GCACCTGCTGG	coding (9/339 nt)	manY	PTS system mannose‑specific EIIC component	Patient2_SNP3_reverse
Patient2	2.3	2.5	368CO2MC_7	73550	(13-bp)2→1	coding (816‑828/840 nt)	artJ	ABC transporter arginine‑binding protein 1	Patient2_SNP5
Patient2	2.3	2.5	368CO2MC_8	75769	T→C	K615E (AAA→GAA)	dgaR_1	Transcriptional regulatory protein DagR	Patient2_SNP4_reverse
Patient2	2.3	2.5	368CO2MC_25	2374	+GGTC	coding (311/339 nt)	manY	PTS system mannose‑specific EIIC component	Patient2_SNP16_reverse
Patient2	2.4	2.5	368CO2MC_24	10361	T→G	I229I (ATA→ATC)	lacR_1	HTH‑type transcriptional regulator LacR	Patient2_SNP2_reverse
Patient2	2.4	2.5	368CO2MC_25	2676	+GCACCTGCTGG	coding (9/339 nt)	manY	PTS system mannose‑specific EIIC component	Patient2_SNP3_reverse
Patient2	2.4	2.5	368CO2MC_26	21660	(TTGTCTGCCA)2→1	coding (488‑497/816 nt)	proB	Glutamate 5‑kinase 1	Patient2_SNP12
Patient2	2.4	2.5	368CO2MC_7	73550	(13-bp)2→1	coding (816‑828/840 nt)	artJ	ABC transporter arginine‑binding protein 1	Patient2_SNP5
Patient2	2.4	2.5	368CO2MC_8	75769	T→C	K615E (AAA→GAA)	dgaR_1	Transcriptional regulatory protein DagR	Patient2_SNP4_reverse
Patient2	2.4	2.5	368CO2MC_6	15006	G→T	H407N (CAC→AAC)	pnp	Polyribonucleotide nucleotidyltransferase	Patient2_SNP11
Patient2	2.6	2.5	368CO2MC_24	10361	T→G	I229I (ATA→ATC)	lacR_1	HTH‑type transcriptional regulator LacR	Patient2_SNP2_reverse
Patient2	2.6	2.5	368CO2MC_25	2676	+GCACCTGCTGG	coding (9/339 nt)	manY	PTS system mannose‑specific EIIC component	Patient2_SNP3_reverse
Patient2	2.6	2.5	368CO2MC_7	73550	(13-bp)2→1	coding (816‑828/840 nt)	artJ	ABC transporter arginine‑binding protein 1	Patient2_SNP5
Patient2	2.6	2.5	368CO2MC_8	75769	T→C	K615E (AAA→GAA)	dgaR_1	Transcriptional regulatory protein DagR	Patient2_SNP4_reverse
Patient2	2.7	2.5	368CO2MC_24	10361	T→G	I229I (ATA→ATC)	lacR_1	HTH‑type transcriptional regulator LacR	Patient2_SNP2_reverse
Patient2	2.7	2.5	368CO2MC_2	59940	G→T	I243I (ATC→ATA)	368CO2MC_00283	hypothetical protein	Patient2_SNP6
Patient2	2.7	2.5	368CO2MC_25	2676	+GCACCTGCTGG	coding (9/339 nt)	manY	PTS system mannose‑specific EIIC component	Patient2_SNP3_reverse
Patient2	2.7	2.5	368CO2MC_7	73550	(13-bp)2→1	coding (816‑828/840 nt)	artJ	ABC transporter arginine‑binding protein 1	Patient2_SNP5
Patient2	2.7	2.5	368CO2MC_8	75769	T→C	K615E (AAA→GAA)	dgaR_1	Transcriptional regulatory protein DagR	Patient2_SNP4_reverse
Patient2	2.7	2.5	368CO2MC_1	95704	+CGC	coding (472/1257 nt)	nfr1_1	NADH‑dependent flavin reductase subunit 1	Patient2_SNP9
Patient2	2.7	2.5	368CO2MC_25	2787	+C	coding (352/483 nt)	sorA_5	PTS system sorbose‑specific EIIC component	Patient2_SNP7
Patient2	2.7	2.5	368CO2MC_29	12069	+GTGC	coding (1069/1863 nt)	licR_2	putative licABCH operon regulator	Patient2_SNP8
Patient2	2.8	2.5	368CO2MC_24	10361	T→G	I229I (ATA→ATC)	lacR_1	HTH‑type transcriptional regulator LacR	Patient2_SNP2_reverse
Patient2	2.8	2.5	368CO2MC_25	2676	+GCACCTGCTGG	coding (9/339 nt)	manY	PTS system mannose‑specific EIIC component	Patient2_SNP3_reverse
Patient2	2.8	2.5	368CO2MC_7	73550	(13-bp)2→1	coding (816‑828/840 nt)	artJ	ABC transporter arginine‑binding protein 1	Patient2_SNP5
Patient2	2.8	2.5	368CO2MC_8	75769	T→C	K615E (AAA→GAA)	dgaR_1	Transcriptional regulatory protein DagR	Patient2_SNP4_reverse
Patient2	2.8	2.5	368CO2MC_2	95583	Δ405 bp	coding (299‑703/1728 nt)	ptsI	Phosphoenolpyruvate‑protein phosphotransferase	Patient2_SNP10
Patient2	2.9	2.5	368CO2MC_24	10361	T→G	I229I (ATA→ATC)	lacR_1	HTH‑type transcriptional regulator LacR	Patient2_SNP2_reverse
Patient2	2.9	2.5	368CO2MC_25	2676	+GCACCTGCTGG	coding (9/339 nt)	manY	PTS system mannose‑specific EIIC component	Patient2_SNP3_reverse
Patient2	2.9	2.5	368CO2MC_7	73550	(13-bp)2→1	coding (816‑828/840 nt)	artJ	ABC transporter arginine‑binding protein 1	Patient2_SNP5
Patient2	2.9	2.5	368CO2MC_8	75769	T→C	K615E (AAA→GAA)	dgaR_1	Transcriptional regulatory protein DagR	Patient2_SNP4_reverse
Patient2	2.10	2.5	368CO2MC_18	29087	(CTGTCAAAGG)1→2	coding (377/381 nt)	yabJ_2	2‑iminobutanoate/2‑iminopropanoate deaminase	Patient2_SNP13
Patient2	2.10	2.5	368CO2MC_24	10361	T→G	I229I (ATA→ATC)	lacR_1	HTH‑type transcriptional regulator LacR	Patient2_SNP2_reverse
Patient2	2.10	2.5	368CO2MC_25	2676	+GCACCTGCTGG	coding (9/339 nt)	manY	PTS system mannose‑specific EIIC component	Patient2_SNP3_reverse
Patient2	2.10	2.5	368CO2MC_26	21660	(TTGTCTGCCA)2→1	coding (488‑497/816 nt)	proB	Glutamate 5‑kinase 1	Patient2_SNP12
Patient2	2.10	2.5	368CO2MC_36	160	(A)10→9	intergenic (–/+114)	– / 368CO2MC_02445	–/hypothetical protein	Patient2_SNP15
Patient2	2.10	2.5	368CO2MC_6	16186	(GGCGG)1→2	coding (39/2115 nt)	pnp	Polyribonucleotide nucleotidyltransferase	Patient2_SNP14
Patient2	2.10	2.5	368CO2MC_7	73550	(13-bp)2→1	coding (816‑828/840 nt)	artJ	ABC transporter arginine‑binding protein 1	Patient2_SNP5
Patient2	2.10	2.5	368CO2MC_8	75769	T→C	K615E (AAA→GAA)	dgaR_1	Transcriptional regulatory protein DagR	Patient2_SNP4_reverse
Patient2	2.10	2.5	368CO2MC_6	16186	(GGCGG)1→2	coding (39/2115 nt)	pnp	Polyribonucleotide nucleotidyltransferase	Patient2_SNP14
Patient2	2.1	2.6	368CO2PC_16	52671	A→C	intergenic (+145/‑38)	yqeY/368CO2PC_01692	putative protein YqeY/PhoH‑like protein	Patient2_SNP1
Patient2	2.1	2.6	368CO2PC_20	2677	Δ11 bp	coding (463‑473/804 nt)	sorA_5	PTS system sorbose‑specific EIIC component	Patient2_SNP3
Patient2	2.1	2.6	368CO2PC_23	10794	G→T	I229I (ATC→ATA)	lacR_1	HTH‑type transcriptional regulator LacR	Patient2_SNP2
Patient2	2.1	2.6	368CO2PC_9	75769	C→T	E615K (GAA→AAA)	dgaR_2	Transcriptional regulatory protein DagR	Patient2_SNP4
Patient2	2.1	2.6	368CO2PC_8	24467	(ACTATCTGTTGCT)1→2	coding (816/1584 nt)	glnP_1	Glutamine transport system permease protein GlnP	Patient2_SNP5_reverse
Patient2	2.2	2.6	368CO2PC_20	2677	Δ11 bp	coding (463‑473/804 nt)	sorA_5	PTS system sorbose‑specific EIIC component	Patient2_SNP3
Patient2	2.2	2.6	368CO2PC_23	10794	G→T	I229I (ATC→ATA)	lacR_1	HTH‑type transcriptional regulator LacR	Patient2_SNP2
Patient2	2.2	2.6	368CO2PC_9	75769	C→T	E615K (GAA→AAA)	dgaR_2	Transcriptional regulatory protein DagR	Patient2_SNP4
Patient2	2.2	2.6	368CO2PC_8	24467	(ACTATCTGTTGCT)1→2	coding (816/1584 nt)	glnP_1	Glutamine transport system permease protein GlnP	Patient2_SNP5_reverse
Patient2	2.3	2.6	368CO2PC_20	2374	+GGTC	coding (311/339 nt)	manY	PTS system mannose‑specific EIIC component	Patient2_SNP16_reverse
Patient2	2.4	2.6	368CO2PC_15	63670	(TTGTCTGCCA)2→3	coding (497/816 nt)	proB	Glutamate 5‑kinase 1	Patient2_SNP12
Patient2	2.4	2.6	368CO2PC_6	15006	G→T	H407N (CAC→AAC)	pnp	Polyribonucleotide nucleotidyltransferase	Patient2_SNP11
Patient2	2.5	2.6	368CO2PC_20	2677	Δ11 bp	coding (463‑473/804 nt)	sorA_5	PTS system sorbose‑specific EIIC component	Patient2_SNP3
Patient2	2.5	2.6	368CO2PC_23	10794	G→T	I229I (ATC→ATA)	lacR_1	HTH‑type transcriptional regulator LacR	Patient2_SNP2
Patient2	2.5	2.6	368CO2PC_9	75769	C→T	E615K (GAA→AAA)	dgaR_2	Transcriptional regulatory protein DagR	Patient2_SNP4
Patient2	2.5	2.6	368CO2PC_8	24467	(ACTATCTGTTGCT)1→2	coding (816/1584 nt)	glnP_1	Glutamine transport system permease protein GlnP	Patient2_SNP5_reverse
Patient2	2.7	2.6	368CO2PC_1	134152	G→T	I243I (ATC→ATA)	368CO2PC_00132	hypothetical protein	Patient2_SNP6
Patient2	2.7	2.6	368CO2PC_20	2798	+C	coding (352/804 nt)	sorA_5	PTS system sorbose‑specific EIIC component	Patient2_SNP7
Patient2	2.7	2.6	368CO2PC_20	56229	+GTGC	coding (1069/1863 nt)	licR_2	putative licABCH operon regulator	Patient2_SNP8
Patient2	2.7	2.6	368CO2PC_3	95701	+CGC	coding (472/1257 nt)	nfr1_1	NADH‑dependent flavin reductase subunit 1	Patient2_SNP9
Patient2	2.8	2.6	368CO2PC_1	169795	Δ405 bp	coding (299‑703/1728 nt)	ptsI	Phosphoenolpyruvate‑protein phosphotransferase	Patient2_SNP10
Patient2	2.10	2.6	368CO2PC_15	63661	(TTGTCTGCCA)2→1	coding (488‑497/816 nt)	proB	Glutamate 5‑kinase 1	Patient2_SNP12
Patient2	2.10	2.6	368CO2PC_19	29087	(CTGTCAAAGG)1→2	coding (377/381 nt)	yabJ_3	2‑iminobutanoate/2‑iminopropanoate deaminase	Patient2_SNP13
Patient2	2.10	2.6	368CO2PC_33	1822	(A)10→9	intergenic (‑348/+114)	cbh / 368CO2PC_02391	Choloylglycine hydrolase/hypothetical protein	Patient2_SNP15
Patient2	2.10	2.6	368CO2PC_6	16186	(GGCGG)1→2	coding (39/2115 nt)	pnp	Polyribonucleotide nucleotidyltransferase	Patient2_SNP14
Patient2	2.1	2.7	368ANAGC_1	120478	A→C	I243I (ATA→ATC)	368ANAGC_00108	hypothetical protein	Patient2_SNP6_reverse
Patient2	2.1	2.7	368ANAGC_15	24824	T→G	intergenic (‑38/+145)	368ANAGC_01675 / yqeY	PhoH‑like protein/putative protein YqeY	Patient2_SNP1
Patient2	2.1	2.7	368ANAGC_16	2677	Δ11 bp	coding (94‑104/435 nt)	manY	PTS system mannose‑specific EIIC component	Patient2_SNP3
Patient2	2.1	2.7	368ANAGC_16	2799	Δ1 bp	coding (352/390 nt)	sorA_5	PTS system sorbose‑specific EIIC component	Patient2_SNP7_reverse
Patient2	2.1	2.7	368ANAGC_16	56231	(GTGC)2→1	coding (1070‑1073/1083 nt)	LicR_2 →	putative licABCH operon regulator	Patient2_SNP8_reverse
Patient2	2.1	2.7	368ANAGC_2	128137	(CGG)2→1	coding (476‑478/1260 nt)	nfr1_2	NADH‑dependent flavin reductase subunit 1	Patient2_SNP9_reverse
Patient2	2.1	2.7	368ANAGC_22	38900	C→A	I229I (ATC→ATA)	lacR_1	HTH‑type transcriptional regulator LacR	Patient2_SNP2
Patient2	2.1	2.7	368ANAGC_9	75769	C→T	E615K (GAA→AAA)	dgaR_2	Transcriptional regulatory protein DagR	Patient2_SNP4
Patient2	2.1	2.7	368ANAGC_8	24820	(ACTATCTGTTGCT)1→2	coding (816/1584 nt)	glnP_2	Glutamine transport system permease protein GlnP	Patient2_SNP5_reverse
Patient2	2.2	2.7	368ANAGC_1	120478	A→C	I243I (ATA→ATC)	368ANAGC_00108	hypothetical protein	Patient2_SNP6_reverse
Patient2	2.2	2.7	368ANAGC_16	2677	Δ11 bp	coding (94‑104/435 nt)	manY	PTS system mannose‑specific EIIC component	Patient2_SNP3
Patient2	2.2	2.7	368ANAGC_16	2799	Δ1 bp	coding (352/390 nt)	sorA_5	PTS system sorbose‑specific EIIC component	Patient2_SNP7_reverse
Patient2	2.2	2.7	368ANAGC_16	56231	(GTGC)2→1	coding (1070‑1073/1083 nt)	LicR_2 →	putative licABCH operon regulator	Patient2_SNP8_reverse
Patient2	2.2	2.7	368ANAGC_2	128137	(CGG)2→1	coding (476‑478/1260 nt)	nfr1_2	NADH‑dependent flavin reductase subunit 1	Patient2_SNP9_reverse
Patient2	2.2	2.7	368ANAGC_22	38900	C→A	I229I (ATC→ATA)	lacR_1	HTH‑type transcriptional regulator LacR	Patient2_SNP2
Patient2	2.2	2.7	368ANAGC_9	75769	C→T	E615K (GAA→AAA)	dgaR_2	Transcriptional regulatory protein DagR	Patient2_SNP4
Patient2	2.2	2.7	368ANAGC_8	24820	(ACTATCTGTTGCT)1→2	coding (816/1584 nt)	glnP_2	Glutamine transport system permease protein GlnP	Patient2_SNP5_reverse
Patient2	2.3	2.7	368ANAGC_1	120478	A→C	I243I (ATA→ATC)	368ANAGC_00108	hypothetical protein	Patient2_SNP6_reverse
Patient2	2.3	2.7	368ANAGC_16	2799	Δ1 bp	coding (352/390 nt)	sorA_5	PTS system sorbose‑specific EIIC component	Patient2_SNP7_reverse
Patient2	2.3	2.7	368ANAGC_16	56231	(GTGC)2→1	coding (1070‑1073/1083 nt)	LicR_2 →	putative licABCH operon regulator	Patient2_SNP8_reverse
Patient2	2.3	2.7	368ANAGC_2	128137	(CGG)2→1	coding (476‑478/1260 nt)	nfr1_2	NADH‑dependent flavin reductase subunit 1	Patient2_SNP9_reverse
Patient2	2.3	2.7	368ANAGC_16	2374	+GGTC	coding (311/339 nt)	manY	PTS system mannose‑specific EIIC component	Patient2_SNP16_reverse
Patient2	2.4	2.7	368ANAGC_1	120478	A→C	I243I (ATA→ATC)	368ANAGC_00108	hypothetical protein	Patient2_SNP6_reverse
Patient2	2.4	2.7	368ANAGC_12	70968	(TTGTCTGCCA)2→3	coding (497/816 nt)	proB	Glutamate 5‑kinase 1	Patient2_SNP12
Patient2	2.4	2.7	368ANAGC_16	2799	Δ1 bp	coding (352/390 nt)	sorA_5	PTS system sorbose‑specific EIIC component	Patient2_SNP7_reverse
Patient2	2.4	2.7	368ANAGC_16	56231	(GTGC)2→1	coding (1070‑1073/1083 nt)	LicR_2 →	putative licABCH operon regulator	Patient2_SNP8_reverse
Patient2	2.4	2.7	368ANAGC_2	128137	(CGG)2→1	coding (476‑478/1260 nt)	nfr1_2	NADH‑dependent flavin reductase subunit 1	Patient2_SNP9_reverse
Patient2	2.4	2.7	368ANAGC_6	15006	G→T	H407N (CAC→AAC)	pnp	Polyribonucleotide nucleotidyltransferase	Patient2_SNP11
Patient2	2.5	2.7	368ANAGC_1	120478	A→C	I243I (ATA→ATC)	368ANAGC_00108	hypothetical protein	Patient2_SNP6_reverse
Patient2	2.5	2.7	368ANAGC_16	2677	Δ11 bp	coding (94‑104/435 nt)	manY	PTS system mannose‑specific EIIC component	Patient2_SNP3
Patient2	2.5	2.7	368ANAGC_16	2799	Δ1 bp	coding (352/390 nt)	sorA_5	PTS system sorbose‑specific EIIC component	Patient2_SNP7_reverse
Patient2	2.5	2.7	368ANAGC_16	56231	(GTGC)2→1	coding (1070‑1073/1083 nt)	LicR_2 →	putative licABCH operon regulator	Patient2_SNP8_reverse
Patient2	2.5	2.7	368ANAGC_2	128137	(CGG)2→1	coding (476‑478/1260 nt)	nfr1_2	NADH‑dependent flavin reductase subunit 1	Patient2_SNP9_reverse
Patient2	2.5	2.7	368ANAGC_22	38900	C→A	I229I (ATC→ATA)	lacR_1	HTH‑type transcriptional regulator LacR	Patient2_SNP2
Patient2	2.5	2.7	368ANAGC_9	75769	C→T	E615K (GAA→AAA)	dgaR_2	Transcriptional regulatory protein DagR	Patient2_SNP4
Patient2	2.5	2.7	368ANAGC_8	24820	(ACTATCTGTTGCT)1→2	coding (816/1584 nt)	glnP_2	Glutamine transport system permease protein GlnP	Patient2_SNP5_reverse
Patient2	2.6	2.7	368ANAGC_1	120478	A→C	I243I (ATA→ATC)	368ANAGC_00108	hypothetical protein	Patient2_SNP6_reverse
Patient2	2.6	2.7	368ANAGC_16	2799	Δ1 bp	coding (352/390 nt)	sorA_5	PTS system sorbose‑specific EIIC component	Patient2_SNP7_reverse
Patient2	2.6	2.7	368ANAGC_16	56231	(GTGC)2→1	coding (1070‑1073/1083 nt)	LicR_2 →	putative licABCH operon regulator	Patient2_SNP8_reverse
Patient2	2.6	2.7	368ANAGC_2	128137	(CGG)2→1	coding (476‑478/1260 nt)	nfr1_2	NADH‑dependent flavin reductase subunit 1	Patient2_SNP9_reverse
Patient2	2.8	2.7	368ANAGC_1	84435	Δ405 bp	coding (303‑707/1728 nt)	ptsI	Phosphoenolpyruvate‑protein phosphotransferase	Patient2_SNP10
Patient2	2.8	2.7	368ANAGC_1	120478	A→C	I243I (ATA→ATC)	368ANAGC_00108	hypothetical protein	Patient2_SNP6_reverse
Patient2	2.8	2.7	368ANAGC_16	2799	Δ1 bp	coding (352/390 nt)	sorA_5	PTS system sorbose‑specific EIIC component	Patient2_SNP7_reverse
Patient2	2.8	2.7	368ANAGC_16	56231	(GTGC)2→1	coding (1070‑1073/1083 nt)	LicR_2 →	putative licABCH operon regulator	Patient2_SNP8_reverse
Patient2	2.8	2.7	368ANAGC_2	128137	(CGG)2→1	coding (476‑478/1260 nt)	nfr1_2	NADH‑dependent flavin reductase subunit 1	Patient2_SNP9_reverse
Patient2	2.9	2.7	368ANAGC_1	120478	A→C	I243I (ATA→ATC)	368ANAGC_00108	hypothetical protein	Patient2_SNP6_reverse
Patient2	2.9	2.7	368ANAGC_16	2799	Δ1 bp	coding (352/390 nt)	sorA_5	PTS system sorbose‑specific EIIC component	Patient2_SNP7_reverse
Patient2	2.9	2.7	368ANAGC_16	56231	(GTGC)2→1	coding (1070‑1073/1083 nt)	LicR_2 →	putative licABCH operon regulator	Patient2_SNP8_reverse
Patient2	2.9	2.7	368ANAGC_2	128137	(CGG)2→1	coding (476‑478/1260 nt)	nfr1_2	NADH‑dependent flavin reductase subunit 1	Patient2_SNP9_reverse
Patient2	2.10	2.7	368ANAGC_1	120478	A→C	I243I (ATA→ATC)	368ANAGC_00108	hypothetical protein	Patient2_SNP6_reverse
Patient2	2.10	2.7	368ANAGC_12	70959	(TTGTCTGCCA)2→1	coding (488‑497/816 nt)	proB	Glutamate 5‑kinase 1	Patient2_SNP12
Patient2	2.10	2.7	368ANAGC_16	2799	Δ1 bp	coding (352/390 nt)	sorA_5	PTS system sorbose‑specific EIIC component	Patient2_SNP7_reverse
Patient2	2.10	2.7	368ANAGC_16	56231	(GTGC)2→1	coding (1070‑1073/1083 nt)	LicR_2 →	putative licABCH operon regulator	Patient2_SNP8_reverse
Patient2	2.10	2.7	368ANAGC_19	29087	(CTGTCAAAGG)1→2	coding (377/381 nt)	yabJ_3	2‑iminobutanoate/2‑iminopropanoate deaminase	Patient2_SNP13
Patient2	2.10	2.7	368ANAGC_2	128137	(CGG)2→1	coding (476‑478/1260 nt)	nfr1_2	NADH‑dependent flavin reductase subunit 1	Patient2_SNP9_reverse
Patient2	2.10	2.7	368ANAGC_32	1822	(A)10→9	intergenic (‑348/+114)	cbh / 368ANAGC_02414	Choloylglycine hydrolase/hypothetical protein	Patient2_SNP15
Patient2	2.10	2.7	368ANAGC_6	16186	(GGCGG)1→2	coding (39/2115 nt)	pnp	Polyribonucleotide nucleotidyltransferase	Patient2_SNP14
Patient2	2.1	2.8	368ANAMC_15	24824	T→G	intergenic (‑38/+145)	368ANAMC_01612 / yqeY	PhoH‑like protein/putative protein YqeY	Patient2_SNP1
Patient2	2.1	2.8	368ANAMC_16	73135	Δ11 bp	coding (463‑473/804 nt)	sorA_3	PTS system sorbose‑specific EIIC component	Patient2_SNP3
Patient2	2.1	2.8	368ANAMC_23	38900	C→A	I229I (ATC→ATA)	lacR_1	HTH‑type transcriptional regulator LacR	Patient2_SNP2
Patient2	2.1	2.8	368ANAMC_8	75769	C→T	E615K (GAA→AAA)	dgaR_2	Transcriptional regulatory protein DagR	Patient2_SNP4
Patient2	2.1	2.8	368ANAMC_7	73549	(ACTATCTGTTGCT)1→2	coding (816/1584 nt)	glnP_2	Glutamine transport system permease protein GlnP	Patient2_SNP5_reverse
Patient2	2.2	2.8	368ANAMC_16	73135	Δ11 bp	coding (463‑473/804 nt)	sorA_3	PTS system sorbose‑specific EIIC component	Patient2_SNP3
Patient2	2.2	2.8	368ANAMC_23	38900	C→A	I229I (ATC→ATA)	lacR_1	HTH‑type transcriptional regulator LacR	Patient2_SNP2
Patient2	2.2	2.8	368ANAMC_8	75769	C→T	E615K (GAA→AAA)	dgaR_2	Transcriptional regulatory protein DagR	Patient2_SNP4
Patient2	2.2	2.8	368ANAMC_7	73549	(ACTATCTGTTGCT)1→2	coding (816/1584 nt)	glnP_2	Glutamine transport system permease protein GlnP	Patient2_SNP5_reverse
Patient2	2.3	2.8	368ANAMC_16	73442	+CGAC	coding (770/804 nt)	sorA_3	PTS system sorbose‑specific EIIC component	Patient2_SNP16_reverse
Patient2	2.4	2.8	368ANAMC_25	21669	(TTGTCTGCCA)2→3	coding (497/816 nt)	proB	Glutamate 5‑kinase 1	Patient2_SNP12
Patient2	2.4	2.8	368ANAMC_5	15006	G→T	H407N (CAC→AAC)	pnp	Polyribonucleotide nucleotidyltransferase	Patient2_SNP11
Patient2	2.5	2.8	368ANAMC_16	73135	Δ11 bp	coding (463‑473/804 nt)	sorA_3	PTS system sorbose‑specific EIIC component	Patient2_SNP3
Patient2	2.5	2.8	368ANAMC_23	38900	C→A	I229I (ATC→ATA)	lacR_1	HTH‑type transcriptional regulator LacR	Patient2_SNP2
Patient2	2.5	2.8	368ANAMC_7	73549	(ACTATCTGTTGCT)1→2	coding (816/1584 nt)	glnP_2	Glutamine transport system permease protein GlnP	Patient2_SNP5_reverse
Patient2	2.5	2.8	368ANAMC_8	75769	C→T	E615K (GAA→AAA)	dgaR_2	Transcriptional regulatory protein DagR	Patient2_SNP4
Patient2	2.7	2.8	368ANAMC_1	134152	G→T	I243I (ATC→ATA)	368ANAMC_00132	hypothetical protein	Patient2_SNP6
Patient2	2.7	2.8	368ANAMC_16	19596	+GCAC	coding (1066/1863 nt)	licR_2	putative licABCH operon regulator	Patient2_SNP8
Patient2	2.7	2.8	368ANAMC_16	73024	+G	coding (352/804 nt)	sorA_3	PTS system sorbose‑specific EIIC component	Patient2_SNP7
Patient2	2.7	2.8	368ANAMC_2	125222	+CGG	coding (475/1257 nt)	nfr1_2	NADH‑dependent flavin reductase subunit 1	Patient2_SNP9
Patient2	2.10	2.8	368ANAMC_19	29087	(CTGTCAAAGG)1→2	coding (377/381 nt)	yabJ_2	2‑iminobutanoate/2‑iminopropanoate deaminase	Patient2_SNP13
Patient2	2.10	2.8	368ANAMC_25	21660	(TTGTCTGCCA)2→1	coding (488‑497/816 nt)	proB	Glutamate 5‑kinase 1	Patient2_SNP12
Patient2	2.10	2.8	368ANAMC_34	1822	(A)10→9	intergenic (‑348/+114)	cbh / 368ANAMC_02403	Choloylglycine hydrolase/hypothetical protein	Patient2_SNP15
Patient2	2.10	2.8	368ANAMC_5	16186	(GGCGG)1→2	coding (39/2115 nt)	pnp	Polyribonucleotide nucleotidyltransferase	Patient2_SNP14
Patient2	2.1	2.9	368ANAPC_14	24824	T→G	intergenic (‑38/+145)	368ANAPC_01466 / yqeY	PhoH‑like protein/putative protein YqeY	Patient2_SNP1
Patient2	2.1	2.9	368ANAPC_15	73487	Δ11 bp	coding (463‑473/804 nt)	sorA_4	PTS system sorbose‑specific EIIC component	Patient2_SNP3
Patient2	2.1	2.9	368ANAPC_25	10344	G→T	I229I (ATC→ATA)	lacR_1	HTH‑type transcriptional regulator LacR	Patient2_SNP2
Patient2	2.1	2.9	368ANAPC_7	75769	C→T	E615K (GAA→AAA)	dgaR_1	Transcriptional regulatory protein DagR	Patient2_SNP4
Patient2	2.1	2.9	368ANAPC_6	73549	(ACTATCTGTTGCT)1→2	coding (816/1584 nt)	glnP_1	Glutamine transport system permease protein GlnP	Patient2_SNP5_reverse
Patient2	2.2	2.9	368ANAPC_15	73487	Δ11 bp	coding (463‑473/804 nt)	sorA_4	PTS system sorbose‑specific EIIC component	Patient2_SNP3
Patient2	2.2	2.9	368ANAPC_25	10344	G→T	I229I (ATC→ATA)	lacR_1	HTH‑type transcriptional regulator LacR	Patient2_SNP2
Patient2	2.2	2.9	368ANAPC_7	75769	C→T	E615K (GAA→AAA)	dgaR_1	Transcriptional regulatory protein DagR	Patient2_SNP4
Patient2	2.2	2.9	368ANAPC_6	73549	(ACTATCTGTTGCT)1→2	coding (816/1584 nt)	glnP_1	Glutamine transport system permease protein GlnP	Patient2_SNP5_reverse
Patient2	2.3	2.9	368ANAPC_15	73794	+CGAC	coding (770/804 nt)	sorA_4	PTS system sorbose‑specific EIIC component	Patient2_SNP16_reverse
Patient2	2.4	2.9	368ANAPC_26	31035	(TTGTCTGCCA)2→3	coding (497/816 nt)	proB	Glutamate 5‑kinase 1	Patient2_SNP12
Patient2	2.4	2.9	368ANAPC_5	92348	C→A	H407N (CAC→AAC)	pnp	Polyribonucleotide nucleotidyltransferase	Patient2_SNP11
Patient2	2.5	2.9	368ANAPC_15	73487	Δ11 bp	coding (463‑473/804 nt)	sorA_4	PTS system sorbose‑specific EIIC component	Patient2_SNP3
Patient2	2.5	2.9	368ANAPC_25	10344	G→T	I229I (ATC→ATA)	lacR_1	HTH‑type transcriptional regulator LacR	Patient2_SNP2
Patient2	2.5	2.9	368ANAPC_6	73549	(ACTATCTGTTGCT)1→2	coding (816/1584 nt)	glnP_1	Glutamine transport system permease protein GlnP	Patient2_SNP5_reverse
Patient2	2.5	2.9	368ANAPC_7	75769	C→T	E615K (GAA→AAA)	dgaR_1	Transcriptional regulatory protein DagR	Patient2_SNP4
Patient2	2.7	2.9	368ANAPC_1	134210	G→T	I243I (ATC→ATA)	368ANAPC_00132	hypothetical protein	Patient2_SNP6
Patient2	2.7	2.9	368ANAPC_15	19948	+GCAC	coding (1066/1863 nt)	licR_2	putative licABCH operon regulator	Patient2_SNP8
Patient2	2.7	2.9	368ANAPC_15	73376	+G	coding (352/804 nt)	sorA_4	PTS system sorbose‑specific EIIC component	Patient2_SNP7
Patient2	2.7	2.9	368ANAPC_2	95696	+CGC	coding (472/1257 nt)	nfr1_1	NADH‑dependent flavin reductase subunit 1	Patient2_SNP9
Patient2	2.8	2.9	368ANAPC_1	169853	Δ405 bp	coding (299‑703/1728 nt)	ptsI	Phosphoenolpyruvate‑protein phosphotransferase	Patient2_SNP10
Patient2	2.10	2.9	368ANAPC_20	34898	(CTTTGACAGC)1→2	coding (367/381 nt)	yabJ_2	2‑iminobutanoate/2‑iminopropanoate deaminase	Patient2_SNP13
Patient2	2.10	2.9	368ANAPC_26	31026	(TTGTCTGCCA)2→1	coding (488‑497/816 nt)	proB	Glutamate 5‑kinase 1	Patient2_SNP12
Patient2	2.10	2.9	368ANAPC_34	1822	(A)10→9	intergenic (‑348/+114)	cbh / 368ANAPC_02395	Choloylglycine hydrolase/hypothetical protein	Patient2_SNP15
Patient2	2.10	2.9	368ANAPC_5	91173	(CGCCC)1→2	coding (44/2115 nt)	pnp	Polyribonucleotide nucleotidyltransferase	Patient2_SNP14
Patient2	2.1	2.10	188HC_15	24824	T→G	intergenic (‑38/+145)	188HC_01661 / yqeY	PhoH‑like protein/putative protein YqeY	Patient2_SNP1
Patient2	2.1	2.10	188HC_16	73135	Δ11 bp	coding (463‑473/804 nt)	sorA_4	PTS system sorbose‑specific EIIC component	Patient2_SNP3
Patient2	2.1	2.10	188HC_20	29088	(CTGTCAAAGG)2→1	coding (378‑387/492 nt)	yabJ_2	2‑iminobutanoate/2‑iminopropanoate deaminase	Patient2_SNP13_reverse
Patient2	2.1	2.10	188HC_23	10794	G→T	I229I (ATC→ATA)	lacR_1	HTH‑type transcriptional regulator LacR	Patient2_SNP2
Patient2	2.1	2.10	188HC_25	21659	(TTGTCTGCCA)1→2	coding (487/510 nt)	proB_1	Glutamate 5‑kinase	Patient2_SNP12_reverse
Patient2	2.1	2.10	188HC_32	22919	(T)9→10	intergenic (+122/‑339)	188HC_02441/cbh	hypothetical protein/Choloylglycine hydrolase	Patient2_SNP15_reverse
Patient2	2.1	2.10	188HC_5	99945	C→T	E615K (GAA→AAA)	dgaR_1	Transcriptional regulatory protein DagR	Patient2_SNP4
Patient2	2.1	2.10	188HC_7	91174	(CGCCC)2→1	coding (16‑20/2091 nt)	pnp	Polyribonucleotide nucleotidyltransferase	Patient2_SNP14_reverse
Patient2	2.1	2.10	188HC_8	73549	(ACTATCTGTTGCT)1→2	coding (816/1584 nt)	glnP_2	Glutamine transport system permease protein GlnP	Patient2_SNP5_reverse
Patient2	2.2	2.10	188HC_16	73135	Δ11 bp	coding (463‑473/804 nt)	sorA_4	PTS system sorbose‑specific EIIC component	Patient2_SNP3
Patient2	2.2	2.10	188HC_20	29088	(CTGTCAAAGG)2→1	coding (378‑387/492 nt)	yabJ_2	2‑iminobutanoate/2‑iminopropanoate deaminase	Patient2_SNP13_reverse
Patient2	2.2	2.10	188HC_23	10794	G→T	I229I (ATC→ATA)	lacR_1	HTH‑type transcriptional regulator LacR	Patient2_SNP2
Patient2	2.2	2.10	188HC_25	21659	(TTGTCTGCCA)1→2	coding (487/510 nt)	proB_1	Glutamate 5‑kinase	Patient2_SNP12_reverse
Patient2	2.2	2.10	188HC_32	22919	(T)9→10	intergenic (+122/‑339)	188HC_02441/cbh	hypothetical protein/Choloylglycine hydrolase	Patient2_SNP15_reverse
Patient2	2.2	2.10	188HC_5	99945	C→T	E615K (GAA→AAA)	dgaR_1	Transcriptional regulatory protein DagR	Patient2_SNP4
Patient2	2.2	2.10	188HC_7	91174	(CGCCC)2→1	coding (16‑20/2091 nt)	pnp	Polyribonucleotide nucleotidyltransferase	Patient2_SNP14_reverse
Patient2	2.2	2.10	188HC_8	73549	(ACTATCTGTTGCT)1→2	coding (816/1584 nt)	glnP_2	Glutamine transport system permease protein GlnP	Patient2_SNP5_reverse
Patient2	2.3	2.10	188HC_20	29088	(CTGTCAAAGG)2→1	coding (378‑387/492 nt)	yabJ_2	2‑iminobutanoate/2‑iminopropanoate deaminase	Patient2_SNP13_reverse
Patient2	2.3	2.10	188HC_25	21659	(TTGTCTGCCA)1→2	coding (487/510 nt)	proB_1	Glutamate 5‑kinase	Patient2_SNP12_reverse
Patient2	2.3	2.10	188HC_32	22919	(T)9→10	intergenic (+122/‑339)	188HC_02441/cbh	hypothetical protein/Choloylglycine hydrolase	Patient2_SNP15_reverse
Patient2	2.3	2.10	188HC_7	91174	(CGCCC)2→1	coding (16‑20/2091 nt)	pnp	Polyribonucleotide nucleotidyltransferase	Patient2_SNP14_reverse
Patient2	2.3	2.10	188HC_16	73442	+CGAC	coding (770/804 nt)	sorA_4	PTS system sorbose‑specific EIIC component	Patient2_SNP16_reverse
Patient2	2.4	2.10	188HC_20	29088	(CTGTCAAAGG)2→1	coding (378‑387/492 nt)	yabJ_2	2‑iminobutanoate/2‑iminopropanoate deaminase	Patient2_SNP13_reverse
Patient2	2.4	2.10	188HC_25	21659	(TTGTCTGCCA)1→3	coding (487/510 nt)	proB_1	Glutamate 5‑kinase	Patient2_SNP12_reverse
Patient2	2.4	2.10	188HC_32	22919	(T)9→10	intergenic (+122/‑339)	188HC_02441/cbh	hypothetical protein/Choloylglycine hydrolase	Patient2_SNP15_reverse
Patient2	2.4	2.10	188HC_7	91174	(CGCCC)2→1	coding (16‑20/2091 nt)	pnp	Polyribonucleotide nucleotidyltransferase	Patient2_SNP14_reverse
Patient2	2.4	2.10	188HC_7	92353	C→A	H399N (CAC→AAC)	pnp	Polyribonucleotide nucleotidyltransferase	Patient2_SNP11
Patient2	2.5	2.10	188HC_16	73135	Δ11 bp	coding (463‑473/804 nt)	sorA_4	PTS system sorbose‑specific EIIC component	Patient2_SNP3
Patient2	2.5	2.10	188HC_20	29088	(CTGTCAAAGG)2→1	coding (378‑387/492 nt)	yabJ_2	2‑iminobutanoate/2‑iminopropanoate deaminase	Patient2_SNP13_reverse
Patient2	2.5	2.10	188HC_23	10794	G→T	I229I (ATC→ATA)	lacR_1	HTH‑type transcriptional regulator LacR	Patient2_SNP2
Patient2	2.5	2.10	188HC_25	21659	(TTGTCTGCCA)1→2	coding (487/510 nt)	proB_1	Glutamate 5‑kinase	Patient2_SNP12_reverse
Patient2	2.5	2.10	188HC_32	22919	(T)9→10	intergenic (+122/‑339)	188HC_02441/cbh	hypothetical protein/Choloylglycine hydrolase	Patient2_SNP15_reverse
Patient2	2.5	2.10	188HC_5	99945	C→T	E615K (GAA→AAA)	dgaR_1	Transcriptional regulatory protein DagR	Patient2_SNP4
Patient2	2.5	2.10	188HC_7	91174	(CGCCC)2→1	coding (16‑20/2091 nt)	pnp	Polyribonucleotide nucleotidyltransferase	Patient2_SNP14_reverse
Patient2	2.5	2.10	188HC_8	73549	(ACTATCTGTTGCT)1→2	coding (816/1584 nt)	glnP_2	Glutamine transport system permease protein GlnP	Patient2_SNP5_reverse
Patient2	2.6	2.10	188HC_20	29088	(CTGTCAAAGG)2→1	coding (378‑387/492 nt)	yabJ_2	2‑iminobutanoate/2‑iminopropanoate deaminase	Patient2_SNP13_reverse
Patient2	2.6	2.10	188HC_25	21659	(TTGTCTGCCA)1→2	coding (487/510 nt)	proB_1	Glutamate 5‑kinase	Patient2_SNP12_reverse
Patient2	2.6	2.10	188HC_32	22919	(T)9→10	intergenic (+122/‑339)	188HC_02441/cbh	hypothetical protein/Choloylglycine hydrolase	Patient2_SNP15_reverse
Patient2	2.6	2.10	188HC_7	91174	(CGCCC)2→1	coding (16‑20/2091 nt)	pnp	Polyribonucleotide nucleotidyltransferase	Patient2_SNP14_reverse
Patient2	2.7	2.10	188HC_1	134152	G→T	I243I (ATC→ATA)	188HC_00132	hypothetical protein	Patient2_SNP6
Patient2	2.7	2.10	188HC_16	19596	+GCAC	coding (1066/1863 nt)	licR_2	putative licABCH operon regulator	Patient2_SNP8
Patient2	2.7	2.10	188HC_16	73024	+G	coding (352/804 nt)	sorA_4	PTS system sorbose‑specific EIIC component	Patient2_SNP7
Patient2	2.7	2.10	188HC_2	125222	+CGG	coding (475/1257 nt)	nfr1_2	NADH‑dependent flavin reductase subunit 1	Patient2_SNP9
Patient2	2.7	2.10	188HC_20	29088	(CTGTCAAAGG)2→1	coding (378‑387/492 nt)	yabJ_2	2‑iminobutanoate/2‑iminopropanoate deaminase	Patient2_SNP13_reverse
Patient2	2.7	2.10	188HC_25	21659	(TTGTCTGCCA)1→2	coding (487/510 nt)	proB_1	Glutamate 5‑kinase	Patient2_SNP12_reverse
Patient2	2.7	2.10	188HC_32	22919	(T)9→10	intergenic (+122/‑339)	188HC_02441/cbh	hypothetical protein/Choloylglycine hydrolase	Patient2_SNP15_reverse
Patient2	2.7	2.10	188HC_7	91174	(CGCCC)2→1	coding (16‑20/2091 nt)	pnp	Polyribonucleotide nucleotidyltransferase	Patient2_SNP14_reverse
Patient2	2.8	2.10	188HC_1	169795	Δ405 bp	coding (299‑703/1728 nt)	ptsI	Phosphoenolpyruvate‑protein phosphotransferase	Patient2_SNP10
Patient2	2.8	2.10	188HC_20	29088	(CTGTCAAAGG)2→1	coding (378‑387/492 nt)	yabJ_2	2‑iminobutanoate/2‑iminopropanoate deaminase	Patient2_SNP13_reverse
Patient2	2.8	2.10	188HC_25	21659	(TTGTCTGCCA)1→2	coding (487/510 nt)	proB_1	Glutamate 5‑kinase	Patient2_SNP12_reverse
Patient2	2.8	2.10	188HC_32	22919	(T)9→10	intergenic (+122/‑339)	188HC_02441/cbh	hypothetical protein/Choloylglycine hydrolase	Patient2_SNP15_reverse
Patient2	2.8	2.10	188HC_7	91174	(CGCCC)2→1	coding (16‑20/2091 nt)	pnp	Polyribonucleotide nucleotidyltransferase	Patient2_SNP14_reverse
Patient2	2.9	2.10	188HC_20	29088	(CTGTCAAAGG)2→1	coding (378‑387/492 nt)	yabJ_2	2‑iminobutanoate/2‑iminopropanoate deaminase	Patient2_SNP13_reverse
Patient2	2.9	2.10	188HC_25	21659	(TTGTCTGCCA)1→2	coding (487/510 nt)	proB_1	Glutamate 5‑kinase	Patient2_SNP12_reverse
Patient2	2.9	2.10	188HC_32	22919	(T)9→10	intergenic (+122/‑339)	188HC_02441/cbh	hypothetical protein/Choloylglycine hydrolase	Patient2_SNP15_reverse
Patient2	2.9	2.10	188HC_7	91174	(CGCCC)2→1	coding (16‑20/2091 nt)	pnp	Polyribonucleotide nucleotidyltransferase	Patient2_SNP14_reverse
Patient2	2.8	2.1	368AEGC_53	1	Δ8513 bp	Not applicable	7 genes	FAD-dependent oxidoreductase, Cysteine hydrolase, Transcriptional regulator, ISL3 family transposase, alpha/beta fold hydrolase, IS256 family transposase, 1 hypothetical protein	Patient2_large_deletion1
Patient2	2.8	2.1	368AEGC_58	1	Δ6096 bp	Not applicable	7 genes	D-lactate dehydrogenase, IS30 family transposase, IS6 family transposase, Transposase, Multicopper oxidase, MFS transporter, Recombinase	Patient2_large_deletion1
Patient2	2.8	2.1	368AEGC_59	1	Δ5702 bp	Not applicable	5 genes	ISEfm2 family transposase, Recombinase, IS3 family transposase, Transposase, 1 hypothetical protein	Patient2_large_deletion1
Patient2	2.8	2.2	368AEMC_49	1	Δ8513 bp	Not applicable	7 genes	FAD-dependent oxidoreductase, Cysteine hydrolase, Transcriptional regulator, ISL3 family transposase, alpha/beta fold hydrolase, IS256 family transposase, 1 hypothetical protein	Patient2_large_deletion1
Patient2	2.8	2.2	368AEMC_53	1	Δ6096 bp	Not applicable	7 genes	D-lactate dehydrogenase, IS30 family transposase, IS6 family transposase, Transposase, Multicopper oxidase, MFS transporter, Recombinase	Patient2_large_deletion1
Patient2	2.8	2.2	368AEMC_56	1	Δ3193 bp	Not applicable	4 genes	Recombinase, IS3 family transposase, Transposase, 1 hypothetical protein	Patient2_large_deletion1
Patient2	2.8	2.2	368AEMC_63	1	Δ1975 bp	Not applicable	1 gene	ISEfm2 family transposase	Patient2_large_deletion1
Patient2	2.8	2.3	368AEPC_50	1	Δ8553 bp	Not applicable	7 genes	FAD-dependent oxidoreductase, Cysteine hydrolase, Transcriptional regulator, ISL3 family transposase, alpha/beta fold hydrolase, IS256 family transposase, 1 hypothetical protein	Patient2_large_deletion1
Patient2	2.8	2.3	368AEPC_53	1	Δ6136 bp	Not applicable	7 genes	D-lactate dehydrogenase, IS30 family transposase, IS6 family transposase, Transposase, Multicopper oxidase, MFS transporter, Recombinase	Patient2_large_deletion1
Patient2	2.8	2.3	368AEPC_54	1	Δ5742 bp	Not applicable	5 genes	ISEfm2 family transposase, Recombinase, IS3 family transposase, Transposase, 1 hypothetical protein	Patient2_large_deletion1
Patient2	2.8	2.4	368CO2GC_52	1	Δ8513 bp	Not applicable	7 genes	FAD-dependent oxidoreductase, Cysteine hydrolase, Transcriptional regulator, ISL3 family transposase, alpha/beta fold hydrolase, IS256 family transposase, 1 hypothetical protein	Patient2_large_deletion1
Patient2	2.8	2.4	368CO2GC_56	1	Δ6096 bp	Not applicable	7 genes	D-lactate dehydrogenase, IS30 family transposase, IS6 family transposase, Transposase, Multicopper oxidase, MFS transporter, Recombinase	Patient2_large_deletion1
Patient2	2.8	2.4	368CO2GC_61	1	Δ3056 bp	Not applicable	4 genes	Recombinase, IS3 family transposase, Transposase, 1 hypothetical protein	Patient2_large_deletion1
Patient2	2.8	2.4	368CO2GC_67	1	Δ1723 bp	Not applicable	1 gene	ISEfm2 family transposase	Patient2_large_deletion1
Patient2	2.8	2.5	368CO2MC_50	1	Δ8513 bp	Not applicable	7 genes	FAD-dependent oxidoreductase, Cysteine hydrolase, Transcriptional regulator, ISL3 family transposase, alpha/beta fold hydrolase, IS256 family transposase, 1 hypothetical protein	Patient2_large_deletion1
Patient2	2.8	2.5	368CO2MC_54	1	Δ6096 bp	Not applicable	7 genes	D-lactate dehydrogenase, IS30 family transposase, IS6 family transposase, Transposase, Multicopper oxidase, MFS transporter, Recombinase	Patient2_large_deletion1
Patient2	2.8	2.5	368CO2MC_59	1	Δ3070 bp	Not applicable	4 genes	Recombinase, IS3 family transposase, Transposase, 1 hypothetical protein	Patient2_large_deletion1
Patient2	2.8	2.5	368CO2MC_63	1	Δ2484 bp	Not applicable	1 gene	ISEfm2 family transposase	Patient2_large_deletion1
Patient2	2.8	2.6	368CO2PC_49	1	Δ8513 bp	Not applicable	7 genes	FAD-dependent oxidoreductase, Cysteine hydrolase, Transcriptional regulator, ISL3 family transposase, alpha/beta fold hydrolase, IS256 family transposase, 1 hypothetical protein	Patient2_large_deletion1
Patient2	2.8	2.6	368CO2PC_54	1	Δ6096 bp	Not applicable	7 genes	D-lactate dehydrogenase, IS30 family transposase, IS6 family transposase, Transposase, Multicopper oxidase, MFS transporter, Recombinase	Patient2_large_deletion1
Patient2	2.8	2.6	368CO2PC_55	1	Δ5702 bp	Not applicable	5 genes	ISEfm2 family transposase, Recombinase, IS3 family transposase, Transposase, 1 hypothetical protein	Patient2_large_deletion1
Patient2	2.8	2.7	368ANAGC_47	1	Δ8513 bp	Not applicable	7 genes	FAD-dependent oxidoreductase, Cysteine hydrolase, Transcriptional regulator, ISL3 family transposase, alpha/beta fold hydrolase, IS256 family transposase, 1 hypothetical protein	Patient2_large_deletion1
Patient2	2.8	2.7	368ANAGC_51	1	Δ6096 bp	Not applicable	7 genes	D-lactate dehydrogenase, IS30 family transposase, IS6 family transposase, Transposase, Multicopper oxidase, MFS transporter, Recombinase	Patient2_large_deletion1
Patient2	2.8	2.7	368ANAGC_53	1	Δ4823 bp	Not applicable	5 genes	ISEfm2 family transposase, Recombinase, IS3 family transposase, Transposase, 1 hypothetical protein	Patient2_large_deletion1
Patient2	2.8	2.9	368ANAPC_49	1	Δ8513 bp	Not applicable	7 genes	FAD-dependent oxidoreductase, Cysteine hydrolase, Transcriptional regulator, ISL3 family transposase, alpha/beta fold hydrolase, IS256 family transposase, 1 hypothetical protein	Patient2_large_deletion1
Patient2	2.8	2.9	368ANAPC_53	1	Δ6096 bp	Not applicable	7 genes	D-lactate dehydrogenase, IS30 family transposase, IS6 family transposase, Transposase, Multicopper oxidase, MFS transporter, Recombinase	Patient2_large_deletion1
Patient2	2.8	2.9	368ANAPC_59	1	Δ2982 bp	Not applicable	4 genes	Recombinase, IS3 family transposase, Transposase, 1 hypothetical protein	Patient2_large_deletion1
Patient2	2.8	2.9	368ANAPC_54	1	Δ1657 bp	Not applicable	1 gene	ISEfm2 family transposase	Patient2_large_deletion1
Patient2	2.8	2.10	188HC_46	1	Δ8513 bp	Not applicable	7 genes	FAD-dependent oxidoreductase, Cysteine hydrolase, Transcriptional regulator, ISL3 family transposase, alpha/beta fold hydrolase, IS256 family transposase, 1 hypothetical protein	Patient2_large_deletion1
Patient2	2.8	2.10	188HC_51	1	Δ6096 bp	Not applicable	7 genes	D-lactate dehydrogenase, IS30 family transposase, IS6 family transposase, Transposase, Multicopper oxidase, MFS transporter, Recombinase	Patient2_large_deletion1
Patient2	2.8	2.10	188HC_52	1	Δ5702 bp	Not applicable	5 genes	ISEfm2 family transposase, Recombinase, IS3 family transposase, Transposase, 1 hypothetical protein	Patient2_large_deletion1
Patient3	3.2	3.1	044AEGC_1	174005	G→A	P78L (CCA→CTA)	nudF	ADP‑ribose pyrophosphatase	Patient3_SNP1
Patient3	3.4	3.1	044AEGC_13	15886	Δ24 bp	intergenic (‑21/+53)	manY / sorA_2	PTS system mannose‑specific EIIC component/PTS system sorbose‑specific EIIC component	Patient3_SNP5
Patient3	3.4	3.1	044AEGC_13	15963	T→G	*79S (TAA→TCA)	sorA_2	PTS system sorbose‑specific EIIC component	Patient3_SNP3
Patient3	3.4	3.1	044AEGC_6	125824	G→A	G171R (GGA→AGA)	rsgA	Small ribosomal subunit biogenesis GTPase RsgA	Patient3_SNP4
Patient3	3.5	3.1	044AEGC_13	15963	T→G	*79S (TAA→TCA)	sorA_2	PTS system sorbose‑specific EIIC component	Patient3_SNP3
Patient3	3.5	3.1	044AEGC_13	20931	+ATT	coding (130/2886 nt)	dgaR_3	Transcriptional regulatory protein DagR	Patient3_SNP6
Patient3	3.5	3.1	044AEGC_6	125824	G→A	G171R (GGA→AGA)	rsgA	Small ribosomal subunit biogenesis GTPase RsgA	Patient3_SNP4
Patient3	3.6	3.1	044AEGC_13	15963	T→G	*79S (TAA→TCA)	sorA_2	PTS system sorbose‑specific EIIC component	Patient3_SNP3
Patient3	3.6	3.1	044AEGC_6	125824	G→A	G171R (GGA→AGA)	rsgA	Small ribosomal subunit biogenesis GTPase RsgA	Patient3_SNP4
Patient3	3.7	3.1	044AEGC_13	14597	Δ7 bp	coding (770‑776/912 nt)	manZ_5	PTS system mannose‑specific EIID component	Patient3_SNP2
Patient3	3.7	3.1	044AEGC_13	15963	T→G	*79S (TAA→TCA)	sorA_2	PTS system sorbose‑specific EIIC component	Patient3_SNP3
Patient3	3.7	3.1	044AEGC_6	125824	G→A	G171R (GGA→AGA)	rsgA	Small ribosomal subunit biogenesis GTPase RsgA	Patient3_SNP4
Patient3	3.8	3.1	044AEGC_13	15886	Δ24 bp	intergenic (‑21/+53)	manY / sorA_2	PTS system mannose‑specific EIIC component/PTS system sorbose‑specific EIIC component	Patient3_SNP5
Patient3	3.8	3.1	044AEGC_13	15963	T→G	*79S (TAA→TCA)	sorA_2	PTS system sorbose‑specific EIIC component	Patient3_SNP3
Patient3	3.8	3.1	044AEGC_6	125824	G→A	G171R (GGA→AGA)	rsgA	Small ribosomal subunit biogenesis GTPase RsgA	Patient3_SNP4
Patient3	3.9	3.1	044AEGC_13	15963	T→G	*79S (TAA→TCA)	sorA_2	PTS system sorbose‑specific EIIC component	Patient3_SNP3
Patient3	3.9	3.1	044AEGC_6	125824	G→A	G171R (GGA→AGA)	rsgA	Small ribosomal subunit biogenesis GTPase RsgA	Patient3_SNP4
Patient3	3.10	3.1	044AEGC_13	15963	T→G	*79S (TAA→TCA)	sorA_2	PTS system sorbose‑specific EIIC component	Patient3_SNP3
Patient3	3.10	3.1	044AEGC_1	95363	C→G	M407I (ATG→ATC)	rnr	Ribonuclease R	Patient3_SNP8
Patient3	3.10	3.1	044AEGC_5	74098	G→T	G126V (GGC→GTC)	infC	Translation initiation factor IF‑3	Patient3_SNP7
Patient3	3.11	3.1	044AEGC_13	15963	T→G	*79S (TAA→TCA)	sorA_2	PTS system sorbose‑specific EIIC component	Patient3_SNP3
Patient3	3.11	3.1	044AEGC_6	24379	Δ6 bp	coding (191‑196/393 nt)	rpsI	30S ribosomal protein S9	Patient3_SNP9
Patient3	3.1	3.2	044AEMC_1	78176	T→C	L78P (CTA→CCA)	nudF	ADP‑ribose pyrophosphatase	Patient3_SNP1_reverse
Patient3	3.3	3.2	044AEMC_1	78176	T→C	L78P (CTA→CCA)	nudF	ADP‑ribose pyrophosphatase	Patient3_SNP1_reverse
Patient3	3.4	3.2	044AEMC_1	78176	T→C	L78P (CTA→CCA)	nudF	ADP‑ribose pyrophosphatase	Patient3_SNP1_reverse
Patient3	3.4	3.2	044AEMC_13	72253	A→C	*79S (TAA→TCA)	sorA_2	PTS system sorbose‑specific EIIC component	Patient3_SNP3
Patient3	3.4	3.2	044AEMC_13	72311	Δ24 bp	intergenic (+57/‑17)	sorA_2 / manY	PTS system sorbose‑specific EIIC component/PTS system mannose‑specific EIIC component	Patient3_SNP5
Patient3	3.4	3.2	044AEMC_7	4781	C→T	G171R (GGA→AGA)	rsgA	Small ribosomal subunit biogenesis GTPase RsgA	Patient3_SNP4
Patient3	3.5	3.2	044AEMC_1	78176	T→C	L78P (CTA→CCA)	nudF	ADP‑ribose pyrophosphatase	Patient3_SNP1_reverse
Patient3	3.5	3.2	044AEMC_13	67287	+AAT	coding (132/2886 nt)	dgaR_3	Transcriptional regulatory protein DagR	Patient3_SNP6
Patient3	3.5	3.2	044AEMC_13	72253	A→C	*79S (TAA→TCA)	sorA_2	PTS system sorbose‑specific EIIC component	Patient3_SNP3
Patient3	3.5	3.2	044AEMC_7	4781	C→T	G171R (GGA→AGA)	rsgA	Small ribosomal subunit biogenesis GTPase RsgA	Patient3_SNP4
Patient3	3.6	3.2	044AEMC_1	78176	T→C	L78P (CTA→CCA)	nudF	ADP‑ribose pyrophosphatase	Patient3_SNP1_reverse
Patient3	3.6	3.2	044AEMC_13	72253	A→C	*79S (TAA→TCA)	sorA_2	PTS system sorbose‑specific EIIC component	Patient3_SNP3
Patient3	3.6	3.2	044AEMC_7	4781	C→T	G171R (GGA→AGA)	rsgA	Small ribosomal subunit biogenesis GTPase RsgA	Patient3_SNP4
Patient3	3.7	3.2	044AEMC_1	78176	T→C	L78P (CTA→CCA)	nudF	ADP‑ribose pyrophosphatase	Patient3_SNP1_reverse
Patient3	3.7	3.2	044AEMC_13	72253	A→C	*79S (TAA→TCA)	sorA_2	PTS system sorbose‑specific EIIC component	Patient3_SNP3
Patient3	3.7	3.2	044AEMC_13	73613	Δ7 bp	coding (770‑776/912 nt)	manZ_5	PTS system mannose‑specific EIID component	Patient3_SNP2
Patient3	3.7	3.2	044AEMC_7	4781	C→T	G171R (GGA→AGA)	rsgA	Small ribosomal subunit biogenesis GTPase RsgA	Patient3_SNP4
Patient3	3.8	3.2	044AEMC_1	78176	T→C	L78P (CTA→CCA)	nudF	ADP‑ribose pyrophosphatase	Patient3_SNP1_reverse
Patient3	3.8	3.2	044AEMC_13	72253	A→C	*79S (TAA→TCA)	sorA_2	PTS system sorbose‑specific EIIC component	Patient3_SNP3
Patient3	3.8	3.2	044AEMC_13	72311	Δ24 bp	intergenic (+57/‑17)	sorA_2 / manY	PTS system sorbose‑specific EIIC component/PTS system mannose‑specific EIIC component	Patient3_SNP5
Patient3	3.8	3.2	044AEMC_7	4781	C→T	G171R (GGA→AGA)	rsgA	Small ribosomal subunit biogenesis GTPase RsgA	Patient3_SNP4
Patient3	3.9	3.2	044AEMC_1	78176	T→C	L78P (CTA→CCA)	nudF	ADP‑ribose pyrophosphatase	Patient3_SNP1_reverse
Patient3	3.9	3.2	044AEMC_13	72253	A→C	*79S (TAA→TCA)	sorA_2	PTS system sorbose‑specific EIIC component	Patient3_SNP3
Patient3	3.9	3.2	044AEMC_7	4781	C→T	G171R (GGA→AGA)	rsgA	Small ribosomal subunit biogenesis GTPase RsgA	Patient3_SNP4
Patient3	3.10	3.2	044AEMC_1	78176	T→C	L78P (CTA→CCA)	nudF	ADP‑ribose pyrophosphatase	Patient3_SNP1_reverse
Patient3	3.10	3.2	044AEMC_13	72253	A→C	*79S (TAA→TCA)	sorA_2	PTS system sorbose‑specific EIIC component	Patient3_SNP3
Patient3	3.10	3.2	044AEMC_1	156818	G→C	M407I (ATG→ATC)	rnr	Ribonuclease R	Patient3_SNP8
Patient3	3.10	3.2	044AEMC_4	74098	G→T	G126V (GGC→GTC)	infC	Translation initiation factor IF‑3	Patient3_SNP7
Patient3	3.11	3.2	044AEMC_1	78176	T→C	L78P (CTA→CCA)	nudF	ADP‑ribose pyrophosphatase	Patient3_SNP1_reverse
Patient3	3.11	3.2	044AEMC_13	72253	A→C	*79S (TAA→TCA)	sorA_2	PTS system sorbose‑specific EIIC component	Patient3_SNP3
Patient3	3.11	3.2	044AEMC_7	106225	Δ6 bp	coding (187‑192/393 nt)	rpsI	30S ribosomal protein S9	Patient3_SNP9
Patient3	3.2	3.3	044AEPC_1	174005	G→A	P78L (CCA→CTA)	nudF	ADP‑ribose pyrophosphatase	Patient3_SNP1
Patient3	3.4	3.3	044AEPC_13	71977	A→C	*79S (TAA→TCA)	sorA_2	PTS system sorbose‑specific EIIC component	Patient3_SNP3
Patient3	3.4	3.3	044AEPC_13	72035	Δ24 bp	intergenic (+57/‑17)	sorA_2/manY	PTS system sorbose‑specific EIIC component/PTS system mannose‑specific EIIC component	Patient3_SNP5
Patient3	3.4	3.3	044AEPC_5	125823	G→A	G171R (GGA→AGA)	rsgA	Small ribosomal subunit biogenesis GTPase RsgA	Patient3_SNP4
Patient3	3.5	3.3	044AEPC_13	67011	+AAT	coding (132/2886 nt)	dgaR_3	Transcriptional regulatory protein DagR	Patient3_SNP6
Patient3	3.5	3.3	044AEPC_13	71977	A→C	*79S (TAA→TCA)	sorA_2	PTS system sorbose‑specific EIIC component	Patient3_SNP3
Patient3	3.5	3.3	044AEPC_5	125823	G→A	G171R (GGA→AGA)	rsgA	Small ribosomal subunit biogenesis GTPase RsgA	Patient3_SNP4
Patient3	3.6	3.3	044AEPC_13	71977	A→C	*79S (TAA→TCA)	sorA_2	PTS system sorbose‑specific EIIC component	Patient3_SNP3
Patient3	3.6	3.3	044AEPC_5	125823	G→A	G171R (GGA→AGA)	rsgA	Small ribosomal subunit biogenesis GTPase RsgA	Patient3_SNP4
Patient3	3.7	3.3	044AEPC_13	71977	A→C	*79S (TAA→TCA)	sorA_2	PTS system sorbose‑specific EIIC component	Patient3_SNP3
Patient3	3.7	3.3	044AEPC_13	73337	Δ7 bp	coding (770‑776/912 nt)	manZ_5	PTS system mannose‑specific EIID component	Patient3_SNP2
Patient3	3.7	3.3	044AEPC_5	125823	G→A	G171R (GGA→AGA)	rsgA	Small ribosomal subunit biogenesis GTPase RsgA	Patient3_SNP4
Patient3	3.8	3.3	044AEPC_13	71977	A→C	*79S (TAA→TCA)	sorA_2	PTS system sorbose‑specific EIIC component	Patient3_SNP3
Patient3	3.8	3.3	044AEPC_13	72035	Δ24 bp	intergenic (+57/‑17)	sorA_2/manY	PTS system sorbose‑specific EIIC component/PTS system mannose‑specific EIIC component	Patient3_SNP5
Patient3	3.8	3.3	044AEPC_5	125823	G→A	G171R (GGA→AGA)	rsgA	Small ribosomal subunit biogenesis GTPase RsgA	Patient3_SNP4
Patient3	3.9	3.3	044AEPC_13	71977	A→C	*79S (TAA→TCA)	sorA_2	PTS system sorbose‑specific EIIC component	Patient3_SNP3
Patient3	3.9	3.3	044AEPC_5	125823	G→A	G171R (GGA→AGA)	rsgA	Small ribosomal subunit biogenesis GTPase RsgA	Patient3_SNP4
Patient3	3.10	3.3	044AEPC_13	71977	A→C	*79S (TAA→TCA)	sorA_2	PTS system sorbose‑specific EIIC component	Patient3_SNP3
Patient3	3.10	3.3	044AEPC_1	95363	C→G	M407I (ATG→ATC)	rnr	Ribonuclease R	Patient3_SNP8
Patient3	3.10	3.3	044AEPC_3	87036	C→A	G126V (GGC→GTC)	infC	Translation initiation factor IF‑3	Patient3_SNP7
Patient3	3.11	3.3	044AEPC_13	71977	A→C	*79S (TAA→TCA)	sorA_2	PTS system sorbose‑specific EIIC component	Patient3_SNP3
Patient3	3.11	3.3	044AEPC_5	24378	Δ6 bp	coding (191‑196/393 nt)	rpsI	30S ribosomal protein S9	Patient3_SNP9
Patient3	3.1	3.4	044CO2GC_12	72253	C→A	S79* (TCA→TAA)	sorA_2	PTS system sorbose‑specific EIIC component	Patient3_SNP3_reverse
Patient3	3.1	3.4	044CO2GC_12	72310	+24 bp	coding (293/780 nt)	sorA_2	PTS system sorbose‑specific EIIC component	Patient3_SNP5_reverse
Patient3	3.1	3.4	044CO2GC_7	125823	A→G	R171G (AGA→GGA)	rsgA	Small ribosomal subunit biogenesis GTPase RsgA	Patient3_SNP4_reverse
Patient3	3.2	3.4	044CO2GC_1	78176	C→T	P78L (CCA→CTA)	nudF	ADP‑ribose pyrophosphatase	Patient3_SNP1
Patient3	3.2	3.4	044CO2GC_12	72253	C→A	S79* (TCA→TAA)	sorA_2	PTS system sorbose‑specific EIIC component	Patient3_SNP3_reverse
Patient3	3.2	3.4	044CO2GC_12	72310	+24 bp	coding (293/780 nt)	sorA_2	PTS system sorbose‑specific EIIC component	Patient3_SNP5_reverse
Patient3	3.2	3.4	044CO2GC_7	125823	A→G	R171G (AGA→GGA)	rsgA	Small ribosomal subunit biogenesis GTPase RsgA	Patient3_SNP4_reverse
Patient3	3.3	3.4	044CO2GC_12	72253	C→A	S79* (TCA→TAA)	sorA_2	PTS system sorbose‑specific EIIC component	Patient3_SNP3_reverse
Patient3	3.3	3.4	044CO2GC_12	72310	+24 bp	coding (293/780 nt)	sorA_2	PTS system sorbose‑specific EIIC component	Patient3_SNP5_reverse
Patient3	3.3	3.4	044CO2GC_7	125823	A→G	R171G (AGA→GGA)	rsgA	Small ribosomal subunit biogenesis GTPase RsgA	Patient3_SNP4_reverse
Patient3	3.5	3.4	044CO2GC_12	67287	+AAT	coding (132/2886 nt)	dgaR_3	Transcriptional regulatory protein DagR	Patient3_SNP6
Patient3	3.5	3.4	044CO2GC_12	72310	+24 bp	coding (293/780 nt)	sorA_2	PTS system sorbose‑specific EIIC component	Patient3_SNP5_reverse
Patient3	3.6	3.4	044CO2GC_12	72310	+24 bp	coding (293/780 nt)	sorA_2	PTS system sorbose‑specific EIIC component	Patient3_SNP5_reverse
Patient3	3.7	3.4	044CO2GC_12	72310	+24 bp	coding (293/780 nt)	sorA_2	PTS system sorbose‑specific EIIC component	Patient3_SNP5_reverse
Patient3	3.7	3.4	044CO2GC_12	73589	Δ7 bp	coding (770‑776/912 nt)	manZ_5	PTS system mannose‑specific EIID component	Patient3_SNP2
Patient3	3.9	3.4	044CO2GC_12	72310	+24 bp	coding (293/780 nt)	sorA_2	PTS system sorbose‑specific EIIC component	Patient3_SNP5_reverse
Patient3	3.10	3.4	044CO2GC_12	72310	+24 bp	coding (293/780 nt)	sorA_2	PTS system sorbose‑specific EIIC component	Patient3_SNP5_reverse
Patient3	3.10	3.4	044CO2GC_7	125823	A→G	R171G (AGA→GGA)	rsgA	Small ribosomal subunit biogenesis GTPase RsgA	Patient3_SNP4_reverse
Patient3	3.10	3.4	044CO2GC_1	156818	G→C	M407I (ATG→ATC)	rnr	Ribonuclease R	Patient3_SNP8
Patient3	3.10	3.4	044CO2GC_3	74096	G→T	G126V (GGC→GTC)	infC	Translation initiation factor IF‑3	Patient3_SNP7
Patient3	3.11	3.4	044CO2GC_12	72310	+24 bp	coding (293/780 nt)	sorA_2	PTS system sorbose‑specific EIIC component	Patient3_SNP5_reverse
Patient3	3.11	3.4	044CO2GC_7	125823	A→G	R171G (AGA→GGA)	rsgA	Small ribosomal subunit biogenesis GTPase RsgA	Patient3_SNP4_reverse
Patient3	3.11	3.4	044CO2GC_7	24378	Δ6 bp	coding (191‑196/393 nt)	rpsI	30S ribosomal protein S9	Patient3_SNP9
Patient3	3.1	3.5	044CO2MC_13	67300	(AAT)2→1	coding (133‑135/2889 nt)	dgaR_3	Transcriptional regulatory protein DagR	Patient3_SNP6_reverse
Patient3	3.1	3.5	044CO2MC_13	72268	C→A	S79* (TCA→TAA)	sorA_2	PTS system sorbose‑specific EIIC component	Patient3_SNP3_reverse
Patient3	3.1	3.5	044CO2MC_7	4793	T→C	R171G (AGA→GGA)	rsgA	Small ribosomal subunit biogenesis GTPase RsgA	Patient3_SNP4_reverse
Patient3	3.2	3.5	044CO2MC_1	78188	C→T	P78L (CCA→CTA)	nudF	ADP‑ribose pyrophosphatase	Patient3_SNP1
Patient3	3.2	3.5	044CO2MC_13	67300	(AAT)2→1	coding (133‑135/2889 nt)	dgaR_3	Transcriptional regulatory protein DagR	Patient3_SNP6_reverse
Patient3	3.2	3.5	044CO2MC_13	72268	C→A	S79* (TCA→TAA)	sorA_2	PTS system sorbose‑specific EIIC component	Patient3_SNP3_reverse
Patient3	3.2	3.5	044CO2MC_7	4793	T→C	R171G (AGA→GGA)	rsgA	Small ribosomal subunit biogenesis GTPase RsgA	Patient3_SNP4_reverse
Patient3	3.3	3.5	044CO2MC_13	67300	(AAT)2→1	coding (133‑135/2889 nt)	dgaR_3	Transcriptional regulatory protein DagR	Patient3_SNP6_reverse
Patient3	3.3	3.5	044CO2MC_13	72268	C→A	S79* (TCA→TAA)	sorA_2	PTS system sorbose‑specific EIIC component	Patient3_SNP3_reverse
Patient3	3.3	3.5	044CO2MC_7	4793	T→C	R171G (AGA→GGA)	rsgA	Small ribosomal subunit biogenesis GTPase RsgA	Patient3_SNP4_reverse
Patient3	3.4	3.5	044CO2MC_13	67300	(AAT)2→1	coding (133‑135/2889 nt)	dgaR_3	Transcriptional regulatory protein DagR	Patient3_SNP6_reverse
Patient3	3.4	3.5	044CO2MC_13	72326	Δ24 bp	coding (294‑317/804 nt)	sorA_2	PTS system sorbose‑specific EIIC component	Patient3_SNP5
Patient3	3.6	3.5	044CO2MC_13	67300	(AAT)2→1	coding (133‑135/2889 nt)	dgaR_3	Transcriptional regulatory protein DagR	Patient3_SNP6_reverse
Patient3	3.7	3.5	044CO2MC_13	67300	(AAT)2→1	coding (133‑135/2889 nt)	dgaR_3	Transcriptional regulatory protein DagR	Patient3_SNP6_reverse
Patient3	3.7	3.5	044CO2MC_13	73628	Δ7 bp	coding (770‑776/912 nt)	manZ_5	PTS system mannose‑specific EIID component	Patient3_SNP2
Patient3	3.8	3.5	044CO2MC_13	67300	(AAT)2→1	coding (133‑135/2889 nt)	dgaR_3	Transcriptional regulatory protein DagR	Patient3_SNP6_reverse
Patient3	3.8	3.5	044CO2MC_13	72326	Δ24 bp	coding (294‑317/804 nt)	sorA_2	PTS system sorbose‑specific EIIC component	Patient3_SNP5
Patient3	3.9	3.5	044CO2MC_13	67300	(AAT)2→1	coding (133‑135/2889 nt)	dgaR_3	Transcriptional regulatory protein DagR	Patient3_SNP6_reverse
Patient3	3.10	3.5	044CO2MC_13	67300	(AAT)2→1	coding (133‑135/2889 nt)	dgaR_3	Transcriptional regulatory protein DagR	Patient3_SNP6_reverse
Patient3	3.10	3.5	044CO2MC_7	4793	T→C	R171G (AGA→GGA)	rsgA	Small ribosomal subunit biogenesis GTPase RsgA	Patient3_SNP4_reverse
Patient3	3.10	3.5	044CO2MC_1	156830	G→C	M407I (ATG→ATC)	rnr	Ribonuclease R	Patient3_SNP8
Patient3	3.10	3.5	044CO2MC_4	86985	C→A	G126V (GGC→GTC)	infC	Translation initiation factor IF‑3	Patient3_SNP7
Patient3	3.11	3.5	044CO2MC_13	67300	(AAT)2→1	coding (133‑135/2889 nt)	dgaR_3	Transcriptional regulatory protein DagR	Patient3_SNP6_reverse
Patient3	3.11	3.5	044CO2MC_7	4793	T→C	R171G (AGA→GGA)	rsgA	Small ribosomal subunit biogenesis GTPase RsgA	Patient3_SNP4_reverse
Patient3	3.11	3.5	044CO2MC_7	106237	Δ6 bp	coding (187‑192/393 nt)	rpsI	30S ribosomal protein S9	Patient3_SNP9
Patient3	3.1	3.6	044CO2PC_20	41347	C→A	S79* (TCA→TAA)	sorA_4	PTS system sorbose‑specific EIIC component	Patient3_SNP3_reverse
Patient3	3.1	3.6	044CO2PC_8	4793	T→C	R171G (AGA→GGA)	rsgA	Small ribosomal subunit biogenesis GTPase RsgA	Patient3_SNP4_reverse
Patient3	3.2	3.6	044CO2PC_1	78188	C→T	P78L (CCA→CTA)	nudF	ADP‑ribose pyrophosphatase	Patient3_SNP1
Patient3	3.2	3.6	044CO2PC_20	41347	C→A	S79* (TCA→TAA)	sorA_4	PTS system sorbose‑specific EIIC component	Patient3_SNP3_reverse
Patient3	3.2	3.6	044CO2PC_8	4793	T→C	R171G (AGA→GGA)	rsgA	Small ribosomal subunit biogenesis GTPase RsgA	Patient3_SNP4_reverse
Patient3	3.3	3.6	044CO2PC_20	41347	C→A	S79* (TCA→TAA)	sorA_4	PTS system sorbose‑specific EIIC component	Patient3_SNP3_reverse
Patient3	3.3	3.6	044CO2PC_8	4793	T→C	R171G (AGA→GGA)	rsgA	Small ribosomal subunit biogenesis GTPase RsgA	Patient3_SNP4_reverse
Patient3	3.4	3.6	044CO2PC_20	41405	Δ24 bp	coding (294‑317/804 nt)	sorA_4	PTS system sorbose‑specific EIIC component	Patient3_SNP5
Patient3	3.5	3.6	044CO2PC_20	36381	+AAT	coding (132/2886 nt)	dgaR_4	Transcriptional regulatory protein DagR	Patient3_SNP6
Patient3	3.7	3.6	044CO2PC_20	42707	Δ7 bp	coding (770‑776/912 nt)	manZ_7	PTS system mannose‑specific EIID component	Patient3_SNP2
Patient3	3.8	3.6	044CO2PC_20	41405	Δ24 bp	coding (294‑317/804 nt)	sorA_4	PTS system sorbose‑specific EIIC component	Patient3_SNP5
Patient3	3.10	3.6	044CO2PC_8	4793	T→C	R171G (AGA→GGA)	rsgA	Small ribosomal subunit biogenesis GTPase RsgA	Patient3_SNP4_reverse
Patient3	3.10	3.6	044CO2PC_1	156830	G→C	M407I (ATG→ATC)	rnr	Ribonuclease R	Patient3_SNP8
Patient3	3.10	3.6	044CO2PC_4	86985	C→A	G126V (GGC→GTC)	infC	Translation initiation factor IF‑3	Patient3_SNP7
Patient3	3.11	3.6	044CO2PC_8	4793	T→C	R171G (AGA→GGA)	rsgA	Small ribosomal subunit biogenesis GTPase RsgA	Patient3_SNP4_reverse
Patient3	3.11	3.6	044CO2PC_8	106237	Δ6 bp	coding (187‑192/393 nt)	rpsI	30S ribosomal protein S9	Patient3_SNP9
Patient3	3.1	3.7	044ANAGC_10	4801	T→C	R171G (AGA→GGA)	rsgA	Small ribosomal subunit biogenesis GTPase RsgA	Patient3_SNP4_reverse
Patient3	3.1	3.7	044ANAGC_12	71997	C→A	S79* (TCA→TAA)	sorA_2	PTS system sorbose‑specific EIIC component	Patient3_SNP3_reverse
Patient3	3.1	3.7	044ANAGC_12	73356	+TAGATCA	coding (769/774 nt)	manZ_5	PTS system mannose‑specific EIID component	Patient3_SNP2_reverse
Patient3	3.2	3.7	044ANAGC_10	4801	T→C	R171G (AGA→GGA)	rsgA	Small ribosomal subunit biogenesis GTPase RsgA	Patient3_SNP4_reverse
Patient3	3.2	3.7	044ANAGC_11	78196	C→T	P78L (CCA→CTA)	nudF	ADP‑ribose pyrophosphatase	Patient3_SNP1
Patient3	3.2	3.7	044ANAGC_12	71997	C→A	S79* (TCA→TAA)	sorA_2	PTS system sorbose‑specific EIIC component	Patient3_SNP3_reverse
Patient3	3.2	3.7	044ANAGC_12	73356	+TAGATCA	coding (769/774 nt)	manZ_5	PTS system mannose‑specific EIID component	Patient3_SNP2_reverse
Patient3	3.3	3.7	044ANAGC_10	4801	T→C	R171G (AGA→GGA)	rsgA	Small ribosomal subunit biogenesis GTPase RsgA	Patient3_SNP4_reverse
Patient3	3.3	3.7	044ANAGC_12	71997	C→A	S79* (TCA→TAA)	sorA_2	PTS system sorbose‑specific EIIC component	Patient3_SNP3_reverse
Patient3	3.3	3.7	044ANAGC_12	73356	+TAGATCA	coding (769/774 nt)	manZ_5	PTS system mannose‑specific EIID component	Patient3_SNP2_reverse
Patient3	3.4	3.7	044ANAGC_12	72055	Δ24 bp	coding (294‑317/804 nt)	sorA_2	PTS system sorbose‑specific EIIC component	Patient3_SNP5
Patient3	3.4	3.7	044ANAGC_12	73356	+TAGATCA	coding (769/774 nt)	manZ_5	PTS system mannose‑specific EIID component	Patient3_SNP2_reverse
Patient3	3.5	3.7	044ANAGC_12	67031	+AAT	coding (132/2886 nt)	dgaR_3	Transcriptional regulatory protein DagR	Patient3_SNP6
Patient3	3.5	3.7	044ANAGC_12	73356	+TAGATCA	coding (769/774 nt)	manZ_5	PTS system mannose‑specific EIID component	Patient3_SNP2_reverse
Patient3	3.6	3.7	044ANAGC_12	73356	+TAGATCA	coding (769/774 nt)	manZ_5	PTS system mannose‑specific EIID component	Patient3_SNP2_reverse
Patient3	3.8	3.7	044ANAGC_12	72055	Δ24 bp	coding (294‑317/804 nt)	sorA_2	PTS system sorbose‑specific EIIC component	Patient3_SNP5
Patient3	3.8	3.7	044ANAGC_12	73356	+TAGATCA	coding (769/774 nt)	manZ_5	PTS system mannose‑specific EIID component	Patient3_SNP2_reverse
Patient3	3.9	3.7	044ANAGC_12	73356	+TAGATCA	coding (769/774 nt)	manZ_5	PTS system mannose‑specific EIID component	Patient3_SNP2_reverse
Patient3	3.10	3.7	044ANAGC_10	4801	T→C	R171G (AGA→GGA)	rsgA	Small ribosomal subunit biogenesis GTPase RsgA	Patient3_SNP4_reverse
Patient3	3.10	3.7	044ANAGC_12	73356	+TAGATCA	coding (769/774 nt)	manZ_5	PTS system mannose‑specific EIID component	Patient3_SNP2_reverse
Patient3	3.10	3.7	044ANAGC_3	87056	C→A	G126V (GGC→GTC)	infC	Translation initiation factor IF‑3	Patient3_SNP7
Patient3	3.10	3.7	044ANAGC_5	57279	G→C	M407I (ATG→ATC)	rnr	Ribonuclease R	Patient3_SNP8
Patient3	3.11	3.7	044ANAGC_10	4801	T→C	R171G (AGA→GGA)	rsgA	Small ribosomal subunit biogenesis GTPase RsgA	Patient3_SNP4_reverse
Patient3	3.11	3.7	044ANAGC_12	73356	+TAGATCA	coding (769/774 nt)	manZ_5	PTS system mannose‑specific EIID component	Patient3_SNP2_reverse
Patient3	3.11	3.7	044ANAGC_33	24396	Δ6 bp	coding (191‑196/393 nt)	rpsI	30S ribosomal protein S9	Patient3_SNP9
Patient3	3.1	3.8	044ANAMC_13	72253	C→A	S79* (TCA→TAA)	sorA_2	PTS system sorbose‑specific EIIC component	Patient3_SNP3_reverse
Patient3	3.1	3.8	044ANAMC_13	72310	+24 bp	coding (293/780 nt)	sorA_2	PTS system sorbose‑specific EIIC component	Patient3_SNP5_reverse
Patient3	3.1	3.8	044ANAMC_7	125823	A→G	R171G (AGA→GGA)	rsgA	Small ribosomal subunit biogenesis GTPase RsgA	Patient3_SNP4_reverse
Patient3	3.2	3.8	044ANAMC_1	78176	C→T	P78L (CCA→CTA)	nudF	ADP‑ribose pyrophosphatase	Patient3_SNP1
Patient3	3.2	3.8	044ANAMC_13	72253	C→A	S79* (TCA→TAA)	sorA_2	PTS system sorbose‑specific EIIC component	Patient3_SNP3_reverse
Patient3	3.2	3.8	044ANAMC_13	72310	+24 bp	coding (293/780 nt)	sorA_2	PTS system sorbose‑specific EIIC component	Patient3_SNP5_reverse
Patient3	3.2	3.8	044ANAMC_7	125823	A→G	R171G (AGA→GGA)	rsgA	Small ribosomal subunit biogenesis GTPase RsgA	Patient3_SNP4_reverse
Patient3	3.3	3.8	044ANAMC_13	72253	C→A	S79* (TCA→TAA)	sorA_2	PTS system sorbose‑specific EIIC component	Patient3_SNP3_reverse
Patient3	3.3	3.8	044ANAMC_13	72310	+24 bp	coding (293/780 nt)	sorA_2	PTS system sorbose‑specific EIIC component	Patient3_SNP5_reverse
Patient3	3.3	3.8	044ANAMC_7	125823	A→G	R171G (AGA→GGA)	rsgA	Small ribosomal subunit biogenesis GTPase RsgA	Patient3_SNP4_reverse
Patient3	3.5	3.8	044ANAMC_13	67287	+AAT	coding (132/2886 nt)	dgaR_3	Transcriptional regulatory protein DagR	Patient3_SNP6
Patient3	3.5	3.8	044ANAMC_13	72310	+24 bp	coding (293/780 nt)	sorA_2	PTS system sorbose‑specific EIIC component	Patient3_SNP5_reverse
Patient3	3.6	3.8	044ANAMC_13	72310	+24 bp	coding (293/780 nt)	sorA_2	PTS system sorbose‑specific EIIC component	Patient3_SNP5_reverse
Patient3	3.7	3.8	044ANAMC_13	72310	+24 bp	coding (293/780 nt)	sorA_2	PTS system sorbose‑specific EIIC component	Patient3_SNP5_reverse
Patient3	3.7	3.8	044ANAMC_13	73589	Δ7 bp	coding (770‑776/912 nt)	manZ_5	PTS system mannose‑specific EIID component	Patient3_SNP2
Patient3	3.9	3.8	044ANAMC_13	72310	+24 bp	coding (293/780 nt)	sorA_2	PTS system sorbose‑specific EIIC component	Patient3_SNP5_reverse
Patient3	3.10	3.8	044ANAMC_13	72310	+24 bp	coding (293/780 nt)	sorA_2	PTS system sorbose‑specific EIIC component	Patient3_SNP5_reverse
Patient3	3.10	3.8	044ANAMC_7	125823	A→G	R171G (AGA→GGA)	rsgA	Small ribosomal subunit biogenesis GTPase RsgA	Patient3_SNP4_reverse
Patient3	3.10	3.8	044ANAMC_1	156818	G→C	M407I (ATG→ATC)	rnr	Ribonuclease R	Patient3_SNP8
Patient3	3.10	3.8	044ANAMC_6	60728	C→A	G126V (GGC→GTC)	infC	Translation initiation factor IF‑3	Patient3_SNP7
Patient3	3.11	3.8	044ANAMC_13	72310	+24 bp	coding (293/780 nt)	sorA_2	PTS system sorbose‑specific EIIC component	Patient3_SNP5_reverse
Patient3	3.11	3.8	044ANAMC_7	125823	A→G	R171G (AGA→GGA)	rsgA	Small ribosomal subunit biogenesis GTPase RsgA	Patient3_SNP4_reverse
Patient3	3.11	3.8	044ANAMC_7	24378	Δ6 bp	coding (191‑196/393 nt)	rpsI	30S ribosomal protein S9	Patient3_SNP9
Patient3	3.1	3.9	044ANAPC_12	72253	C→A	S79* (TCA→TAA)	sorA_2	PTS system sorbose‑specific EIIC component	Patient3_SNP3_reverse
Patient3	3.1	3.9	044ANAPC_7	4781	T→C	R171G (AGA→GGA)	rsgA	Small ribosomal subunit biogenesis GTPase RsgA	Patient3_SNP4_reverse
Patient3	3.2	3.9	044ANAPC_1	78176	C→T	P78L (CCA→CTA)	nudF	ADP‑ribose pyrophosphatase	Patient3_SNP1
Patient3	3.2	3.9	044ANAPC_12	72253	C→A	S79* (TCA→TAA)	sorA_2	PTS system sorbose‑specific EIIC component	Patient3_SNP3_reverse
Patient3	3.2	3.9	044ANAPC_7	4781	T→C	R171G (AGA→GGA)	rsgA	Small ribosomal subunit biogenesis GTPase RsgA	Patient3_SNP4_reverse
Patient3	3.3	3.9	044ANAPC_12	72253	C→A	S79* (TCA→TAA)	sorA_2	PTS system sorbose‑specific EIIC component	Patient3_SNP3_reverse
Patient3	3.3	3.9	044ANAPC_7	4781	T→C	R171G (AGA→GGA)	rsgA	Small ribosomal subunit biogenesis GTPase RsgA	Patient3_SNP4_reverse
Patient3	3.4	3.9	044ANAPC_12	72311	Δ24 bp	coding (294‑317/804 nt)	sorA_2	PTS system sorbose‑specific EIIC component	Patient3_SNP5
Patient3	3.5	3.9	044ANAPC_12	67287	+AAT	coding (132/2886 nt)	dgaR_3	Transcriptional regulatory protein DagR	Patient3_SNP6
Patient3	3.7	3.9	044ANAPC_12	73613	Δ7 bp	coding (770‑776/912 nt)	manZ_5	PTS system mannose‑specific EIID component	Patient3_SNP2
Patient3	3.8	3.9	044ANAPC_12	72311	Δ24 bp	coding (294‑317/804 nt)	sorA_2	PTS system sorbose‑specific EIIC component	Patient3_SNP5
Patient3	3.10	3.9	044ANAPC_7	4781	T→C	R171G (AGA→GGA)	rsgA	Small ribosomal subunit biogenesis GTPase RsgA	Patient3_SNP4_reverse
Patient3	3.10	3.9	044ANAPC_1	156818	G→C	M407I (ATG→ATC)	rnr	Ribonuclease R	Patient3_SNP8
Patient3	3.10	3.9	044ANAPC_4	74098	G→T	G126V (GGC→GTC)	infC	Translation initiation factor IF‑3	Patient3_SNP7
Patient3	3.11	3.9	044ANAPC_7	4781	T→C	R171G (AGA→GGA)	rsgA	Small ribosomal subunit biogenesis GTPase RsgA	Patient3_SNP4_reverse
Patient3	3.11	3.9	044ANAPC_7	106225	Δ6 bp	coding (187‑192/393 nt)	rpsI	30S ribosomal protein S9	Patient3_SNP9
Patient3	3.1	3.10	313HC_1	156818	C→G	I407M (ATC→ATG)	rnr	Ribonuclease R	Patient3_SNP8_reverse
Patient3	3.1	3.10	313HC_18	15963	G→T	S79* (TCA→TAA)	sorA_2	PTS system sorbose‑specific EIIC component	Patient3_SNP3_reverse
Patient3	3.1	3.10	313HC_4	86973	A→C	V126G (GTC→GGC)	infC	Translation initiation factor IF‑3	Patient3_SNP7_reverse
Patient3	3.2	3.10	313HC_1	78176	C→T	P78L (CCA→CTA)	nudF	ADP‑ribose pyrophosphatase	Patient3_SNP1
Patient3	3.2	3.10	313HC_1	156818	C→G	I407M (ATC→ATG)	rnr	Ribonuclease R	Patient3_SNP8_reverse
Patient3	3.2	3.10	313HC_18	15963	G→T	S79* (TCA→TAA)	sorA_2	PTS system sorbose‑specific EIIC component	Patient3_SNP3_reverse
Patient3	3.2	3.10	313HC_4	86973	A→C	V126G (GTC→GGC)	infC	Translation initiation factor IF‑3	Patient3_SNP7_reverse
Patient3	3.3	3.10	313HC_1	156818	C→G	I407M (ATC→ATG)	rnr	Ribonuclease R	Patient3_SNP8_reverse
Patient3	3.3	3.10	313HC_18	15963	G→T	S79* (TCA→TAA)	sorA_2	PTS system sorbose‑specific EIIC component	Patient3_SNP3_reverse
Patient3	3.3	3.10	313HC_4	86973	A→C	V126G (GTC→GGC)	infC	Translation initiation factor IF‑3	Patient3_SNP7_reverse
Patient3	3.4	3.10	313HC_1	156818	C→G	I407M (ATC→ATG)	rnr	Ribonuclease R	Patient3_SNP8_reverse
Patient3	3.4	3.10	313HC_18	15886	Δ24 bp	coding (290‑313/804 nt)	sorA_2	PTS system sorbose‑specific EIIC component	Patient3_SNP5
Patient3	3.4	3.10	313HC_4	86973	A→C	V126G (GTC→GGC)	infC	Translation initiation factor IF‑3	Patient3_SNP7_reverse
Patient3	3.4	3.10	313HC_9	91860	G→A	G171R (GGA→AGA)	rsgA	Small ribosomal subunit biogenesis GTPase RsgA	Patient3_SNP4
Patient3	3.5	3.10	313HC_1	156818	C→G	I407M (ATC→ATG)	rnr	Ribonuclease R	Patient3_SNP8_reverse
Patient3	3.5	3.10	313HC_18	20931	+ATT	coding (130/2886 nt)	dgaR_4	Transcriptional regulatory protein DagR	Patient3_SNP6
Patient3	3.5	3.10	313HC_4	86973	A→C	V126G (GTC→GGC)	infC	Translation initiation factor IF‑3	Patient3_SNP7_reverse
Patient3	3.5	3.10	313HC_9	91860	G→A	G171R (GGA→AGA)	rsgA	Small ribosomal subunit biogenesis GTPase RsgA	Patient3_SNP4
Patient3	3.6	3.10	313HC_1	156818	C→G	I407M (ATC→ATG)	rnr	Ribonuclease R	Patient3_SNP8_reverse
Patient3	3.6	3.10	313HC_4	86973	A→C	V126G (GTC→GGC)	infC	Translation initiation factor IF‑3	Patient3_SNP7_reverse
Patient3	3.6	3.10	313HC_9	91860	G→A	G171R (GGA→AGA)	rsgA	Small ribosomal subunit biogenesis GTPase RsgA	Patient3_SNP4
Patient3	3.7	3.10	313HC_1	156818	C→G	I407M (ATC→ATG)	rnr	Ribonuclease R	Patient3_SNP8_reverse
Patient3	3.7	3.10	313HC_18	14597	Δ7 bp	coding (770‑776/912 nt)	manZ_7	PTS system mannose‑specific EIID component	Patient3_SNP2
Patient3	3.7	3.10	313HC_4	86973	A→C	V126G (GTC→GGC)	infC	Translation initiation factor IF‑3	Patient3_SNP7_reverse
Patient3	3.7	3.10	313HC_9	91860	G→A	G171R (GGA→AGA)	rsgA	Small ribosomal subunit biogenesis GTPase RsgA	Patient3_SNP4
Patient3	3.8	3.10	313HC_1	156818	C→G	I407M (ATC→ATG)	rnr	Ribonuclease R	Patient3_SNP8_reverse
Patient3	3.8	3.10	313HC_18	15886	Δ24 bp	coding (290‑313/804 nt)	sorA_2	PTS system sorbose‑specific EIIC component	Patient3_SNP5
Patient3	3.8	3.10	313HC_4	86973	A→C	V126G (GTC→GGC)	infC	Translation initiation factor IF‑3	Patient3_SNP7_reverse
Patient3	3.8	3.10	313HC_9	91860	G→A	G171R (GGA→AGA)	rsgA	Small ribosomal subunit biogenesis GTPase RsgA	Patient3_SNP4
Patient3	3.9	3.10	313HC_1	156818	C→G	I407M (ATC→ATG)	rnr	Ribonuclease R	Patient3_SNP8_reverse
Patient3	3.9	3.10	313HC_4	86973	A→C	V126G (GTC→GGC)	infC	Translation initiation factor IF‑3	Patient3_SNP7_reverse
Patient3	3.9	3.10	313HC_9	91860	G→A	G171R (GGA→AGA)	rsgA	Small ribosomal subunit biogenesis GTPase RsgA	Patient3_SNP4
Patient3	3.11	3.10	313HC_1	156818	C→G	I407M (ATC→ATG)	rnr	Ribonuclease R	Patient3_SNP8_reverse
Patient3	3.11	3.10	313HC_34	1071	Δ6 bp	coding (187‑192/393 nt)	rpsI	30S ribosomal protein S9	Patient3_SNP9
Patient3	3.11	3.10	313HC_4	86973	A→C	V126G (GTC→GGC)	infC	Translation initiation factor IF‑3	Patient3_SNP7_reverse
Patient3	3.1	3.11	183ART_10	15975	G→T	S79* (TCA→TAA)	sorA_2	PTS system sorbose‑specific EIIC component	Patient3_SNP3_reverse
Patient3	3.1	3.11	183ART_30	9583	+GATTAC	coding (187/387 nt)	rpsI	30S ribosomal protein S9	Patient3_SNP9_reverse
Patient3	3.2	3.11	183ART_1	32247	C→T	P78L (CCA→CTA)	nudF	ADP‑ribose pyrophosphatase	Patient3_SNP1
Patient3	3.2	3.11	183ART_10	15975	G→T	S79* (TCA→TAA)	sorA_2	PTS system sorbose‑specific EIIC component	Patient3_SNP3_reverse
Patient3	3.2	3.11	183ART_30	9583	+GATTAC	coding (187/387 nt)	rpsI	30S ribosomal protein S9	Patient3_SNP9_reverse
Patient3	3.3	3.11	183ART_10	15975	G→T	S79* (TCA→TAA)	sorA_2	PTS system sorbose‑specific EIIC component	Patient3_SNP3_reverse
Patient3	3.3	3.11	183ART_30	9583	+GATTAC	coding (187/387 nt)	rpsI	30S ribosomal protein S9	Patient3_SNP9_reverse
Patient3	3.4	3.11	183ART_10	15898	Δ24 bp	coding (290‑313/804 nt)	sorA_2	PTS system sorbose‑specific EIIC component	Patient3_SNP5
Patient3	3.4	3.11	183ART_30	9583	+GATTAC	coding (187/387 nt)	rpsI	30S ribosomal protein S9	Patient3_SNP9_reverse
Patient3	3.4	3.11	183ART_9	4793	C→T	G171R (GGA→AGA)	rsgA	Small ribosomal subunit biogenesis GTPase RsgA	Patient3_SNP4
Patient3	3.5	3.11	183ART_10	20943	+ATT	coding (130/2886 nt)	dgaR_2	Transcriptional regulatory protein DagR	Patient3_SNP6
Patient3	3.5	3.11	183ART_30	9583	+GATTAC	coding (187/387 nt)	rpsI	30S ribosomal protein S9	Patient3_SNP9_reverse
Patient3	3.5	3.11	183ART_9	4793	C→T	G171R (GGA→AGA)	rsgA	Small ribosomal subunit biogenesis GTPase RsgA	Patient3_SNP4
Patient3	3.6	3.11	183ART_30	9583	+GATTAC	coding (187/387 nt)	rpsI	30S ribosomal protein S9	Patient3_SNP9_reverse
Patient3	3.6	3.11	183ART_9	4793	C→T	G171R (GGA→AGA)	rsgA	Small ribosomal subunit biogenesis GTPase RsgA	Patient3_SNP4
Patient3	3.7	3.11	183ART_10	14609	Δ7 bp	coding (770‑776/912 nt)	manZ_3	PTS system mannose‑specific EIID component	Patient3_SNP2
Patient3	3.7	3.11	183ART_30	9583	+GATTAC	coding (187/387 nt)	rpsI	30S ribosomal protein S9	Patient3_SNP9_reverse
Patient3	3.7	3.11	183ART_9	4793	C→T	G171R (GGA→AGA)	rsgA	Small ribosomal subunit biogenesis GTPase RsgA	Patient3_SNP4
Patient3	3.8	3.11	183ART_10	15898	Δ24 bp	coding (290‑313/804 nt)	sorA_2	PTS system sorbose‑specific EIIC component	Patient3_SNP5
Patient3	3.8	3.11	183ART_30	9583	+GATTAC	coding (187/387 nt)	rpsI	30S ribosomal protein S9	Patient3_SNP9_reverse
Patient3	3.8	3.11	183ART_9	4793	C→T	G171R (GGA→AGA)	rsgA	Small ribosomal subunit biogenesis GTPase RsgA	Patient3_SNP4
Patient3	3.9	3.11	183ART_30	9583	+GATTAC	coding (187/387 nt)	rpsI	30S ribosomal protein S9	Patient3_SNP9_reverse
Patient3	3.9	3.11	183ART_9	4793	C→T	G171R (GGA→AGA)	rsgA	Small ribosomal subunit biogenesis GTPase RsgA	Patient3_SNP4
Patient3	3.10	3.11	183ART_1	110889	G→C	M407I (ATG→ATC)	rnr	Ribonuclease R	Patient3_SNP8
Patient3	3.10	3.11	183ART_3	86985	C→A	G126V (GGC→GTC)	infC	Translation initiation factor IF‑3	Patient3_SNP7
Patient3	3.10	3.11	183ART_30	9583	+GATTAC	coding (187/387 nt)	rpsI	30S ribosomal protein S9	Patient3_SNP9_reverse
Patient3	3.4	3.1	044AEGC_2	81767	Δ40472 bp	Not applicable	59 genes	Ferrochelatase, tRNA-Met, Cold shock protein, LysM PG-binding protein, Phage holin, Collagen-like protein, Phage baseplate upper protein, CHAP domain protein, PblB-like protein, Phage tail protein, PblA-like protein, Phage major tail protein, HK91 gp10 familty phage protein, Phage head protein, Phage portal protein, PBSX family phage terminase, Small subunit of terminase, tRNA-Trp, Autolysin ArpU…	Patient3_large_deletion1
Patient3	3.4	3.1	044AEGC_32	587	Δ18951 bp	Not applicable	19 genes	PTS mannose/fructose/sorbose IID, PTS sugar IIC, PTS sugar IIB, PTS sugar IIA, sigma54-interacting transcriptional regulator, Histidine phosphatase, Amidase, FtsX-like permease protein, ABC transporter ATB-binding prot, RND transporter, Sulfurtransferase, FAD-dependent oxydoreductase, Sulfurtransferase, Metal-sensitive transcriptional regulator, MFS transporter, Aminotransferase, Purine catabolis…	Patient3_large_deletion2
Patient3	3.4	3.2	044AEMC_2	81767	Δ40472 bp	Not applicable	59 genes	Ferrochelatase, tRNA-Met, Cold shock protein, LysM PG-binding protein, Phage holin, Collagen-like protein, Phage baseplate upper protein, CHAP domain protein, PblB-like protein, Phage tail protein, PblA-like protein, Phage major tail protein, HK91 gp10 familty phage protein, Phage head protein, Phage portal protein, PBSX family phage terminase, Small subunit of terminase, tRNA-Trp, Autolysin ArpU…	Patient3_large_deletion1
Patient3	3.4	3.2	044AEMC_18	44726	Δ18951 bp	Not applicable	19 genes	PTS mannose/fructose/sorbose IID, PTS sugar IIC, PTS sugar IIB, PTS sugar IIA, sigma54-interacting transcriptional regulator, Histidine phosphatase, Amidase, FtsX-like permease protein, ABC transporter ATB-binding prot, RND transporter, Sulfurtransferase, FAD-dependent oxydoreductase, Sulfurtransferase, Metal-sensitive transcriptional regulator, MFS transporter, Aminotransferase, Purine catabolis…	Patient3_large_deletion2
Patient3	3.4	3.3	044AEPC_12	1	Δ13470 bp	Not applicable	24 genes	tRNA-Trp, Autolysin ArpU family, Phage junction resolvase, Crossover junction endoDNAse, HTH domain-containing protein, ERF family protein, Phage regulatory protein, Phage transcriptional regulator, ImmA/IrrE metallo-endopeptidase, Site-specific integrase, 14 hypothetical protein	Patient3_large_deletion1
Patient3	3.4	3.3	044AEPC_8	81736	Δ26962 bp	Not applicable	35 genes	Ferrochelatase, tRNA-Met, Cold shock protein, LysM PG-binding protein, Phage holin, Collagen-like protein, Phage baseplate upper protein, CHAP domain protein, PblB-like protein, Phage tail protein, PblA-like protein, Phage major tail protein, HK91 gp10 familty phage protein, Phage head protein, Phage portal protein, PBSX family phage terminase, Small subunit of terminase, 18 hypothetical proteins	Patient3_large_deletion1
Patient3	3.4	3.3	044AEPC_17	587	Δ18951 bp	Not applicable	19 genes	PTS mannose/fructose/sorbose IID, PTS sugar IIC, PTS sugar IIB, PTS sugar IIA, sigma54-interacting transcriptional regulator, Histidine phosphatase, Amidase, FtsX-like permease protein, ABC transporter ATB-binding prot, RND transporter, Sulfurtransferase, FAD-dependent oxydoreductase, Sulfurtransferase, Metal-sensitive transcriptional regulator, MFS transporter, Aminotransferase, Purine catabolis…	Patient3_large_deletion2
Patient3	3.4	3.5	044CO2MC_2	81779	Δ38348 bp	Not applicable	55 genes	Ferrochelatase, tRNA-Met, Cold shock protein, LysM PG-binding protein, Phage holin, Collagen-like protein, Phage baseplate upper protein, CHAP domain protein, PblB-like protein, Phage tail protein, PblA-like protein, Phage major tail protein, HK91 gp10 familty phage protein, Phage head protein, Phage portal protein, PBSX family phage terminase, Small subunit of terminase, Phage junction resolvase…	Patient3_large_deletion1
Patient3	3.4	3.5	044CO2MC_19	44782	Δ18951 bp	Not applicable	19 genes	PTS mannose/fructose/sorbose IID, PTS sugar IIC, PTS sugar IIB, PTS sugar IIA, sigma54-interacting transcriptional regulator, Histidine phosphatase, Amidase, FtsX-like permease protein, ABC transporter ATB-binding prot, RND transporter, Sulfurtransferase, FAD-dependent oxydoreductase, Sulfurtransferase, Metal-sensitive transcriptional regulator, MFS transporter, Aminotransferase, Purine catabolis…	Patient3_large_deletion2
Patient3	3.4	3.6	044CO2PC_2	75604	Δ38348 bp	Not applicable	55 genes	Ferrochelatase, tRNA-Met, Cold shock protein, LysM PG-binding protein, Phage holin, Collagen-like protein, Phage baseplate upper protein, CHAP domain protein, PblB-like protein, Phage tail protein, PblA-like protein, Phage major tail protein, HK91 gp10 familty phage protein, Phage head protein, Phage portal protein, PBSX family phage terminase, Small subunit of terminase, Phage junction resolvase…	Patient3_large_deletion1
Patient3	3.4	3.6	044CO2PC_17	599	Δ18951 bp	Not applicable	19 genes	PTS mannose/fructose/sorbose IID, PTS sugar IIC, PTS sugar IIB, PTS sugar IIA, sigma54-interacting transcriptional regulator, Histidine phosphatase, Amidase, FtsX-like permease protein, ABC transporter ATB-binding prot, RND transporter, Sulfurtransferase, FAD-dependent oxydoreductase, Sulfurtransferase, Metal-sensitive transcriptional regulator, MFS transporter, Aminotransferase, Purine catabolis…	Patient3_large_deletion2
Patient3	3.4	3.7	044ANAGC_1	81787	Δ38348 bp	Not applicable	55 genes	Ferrochelatase, tRNA-Met, Cold shock protein, LysM PG-binding protein, Phage holin, Collagen-like protein, Phage baseplate upper protein, CHAP domain protein, PblB-like protein, Phage tail protein, PblA-like protein, Phage major tail protein, HK91 gp10 familty phage protein, Phage head protein, Phage portal protein, PBSX family phage terminase, Small subunit of terminase, Phage junction resolvase…	Patient3_large_deletion1
Patient3	3.4	3.7	044ANAGC_17	607	Δ18951 bp	Not applicable	19 genes	PTS mannose/fructose/sorbose IID, PTS sugar IIC, PTS sugar IIB, PTS sugar IIA, sigma54-interacting transcriptional regulator, Histidine phosphatase, Amidase, FtsX-like permease protein, ABC transporter ATB-binding prot, RND transporter, Sulfurtransferase, FAD-dependent oxydoreductase, Sulfurtransferase, Metal-sensitive transcriptional regulator, MFS transporter, Aminotransferase, Purine catabolis…	Patient3_large_deletion2
Patient3	3.4	3.8	044ANAMC_2	75592	Δ38348 bp	Not applicable	55 genes	Ferrochelatase, tRNA-Met, Cold shock protein, LysM PG-binding protein, Phage holin, Collagen-like protein, Phage baseplate upper protein, CHAP domain protein, PblB-like protein, Phage tail protein, PblA-like protein, Phage major tail protein, HK91 gp10 familty phage protein, Phage head protein, Phage portal protein, PBSX family phage terminase, Small subunit of terminase, Phage junction resolvase…	Patient3_large_deletion1
Patient3	3.4	3.8	044ANAMC_17	587	Δ18951 bp	Not applicable	19 genes	PTS mannose/fructose/sorbose IID, PTS sugar IIC, PTS sugar IIB, PTS sugar IIA, sigma54-interacting transcriptional regulator, Histidine phosphatase, Amidase, FtsX-like permease protein, ABC transporter ATB-binding prot, RND transporter, Sulfurtransferase, FAD-dependent oxydoreductase, Sulfurtransferase, Metal-sensitive transcriptional regulator, MFS transporter, Aminotransferase, Purine catabolis…	Patient3_large_deletion2
Patient3	3.4	3.9	044ANAPC_2	81767	Δ40472 bp	Not applicable	59 genes	Ferrochelatase, tRNA-Met, Cold shock protein, LysM PG-binding protein, Phage holin, Collagen-like protein, Phage baseplate upper protein, CHAP domain protein, PblB-like protein, Phage tail protein, PblA-like protein, Phage major tail protein, HK91 gp10 familty phage protein, Phage head protein, Phage portal protein, PBSX family phage terminase, Small subunit of terminase, tRNA-Trp, Autolysin ArpU…	Patient3_large_deletion1
Patient3	3.4	3.9	044ANAPC_17	44770	Δ18951 bp	Not applicable	19 genes	PTS mannose/fructose/sorbose IID, PTS sugar IIC, PTS sugar IIB, PTS sugar IIA, sigma54-interacting transcriptional regulator, Histidine phosphatase, Amidase, FtsX-like permease protein, ABC transporter ATB-binding prot, RND transporter, Sulfurtransferase, FAD-dependent oxydoreductase, Sulfurtransferase, Metal-sensitive transcriptional regulator, MFS transporter, Aminotransferase, Purine catabolis…	Patient3_large_deletion2
Patient3	3.4	3.10	313HC_3	81755	Δ40472 bp	Not applicable	59 genes	Ferrochelatase, tRNA-Met, Cold shock protein, LysM PG-binding protein, Phage holin, Collagen-like protein, Phage baseplate upper protein, CHAP domain protein, PblB-like protein, Phage tail protein, PblA-like protein, Phage major tail protein, HK91 gp10 familty phage protein, Phage head protein, Phage portal protein, PBSX family phage terminase, Small subunit of terminase, tRNA-Trp, Autolysin ArpU…	Patient3_large_deletion1
Patient3	3.4	3.10	313HC_15	587	Δ18951 bp	Not applicable	19 genes	PTS mannose/fructose/sorbose IID, PTS sugar IIC, PTS sugar IIB, PTS sugar IIA, sigma54-interacting transcriptional regulator, Histidine phosphatase, Amidase, FtsX-like permease protein, ABC transporter ATB-binding prot, RND transporter, Sulfurtransferase, FAD-dependent oxydoreductase, Sulfurtransferase, Metal-sensitive transcriptional regulator, MFS transporter, Aminotransferase, Purine catabolis…	Patient3_large_deletion2
Patient3	3.4	3.11	183ART_33	1	Δ29097 bp	Not applicable	39 genes	Cold shock protein, LysM PG-binding protein, Phage holin, Collagen-like protein, Phage baseplate upper protein, CHAP domain protein, PblB-like protein, Phage tail protein, PblA-like protein, Phage major tail protein, HK91 gp10 familty phage protein, Phage head protein, Phage portal protein, PBSX family phage terminase, Small subunit of terminase, tRNA-Trp, Autolysin ArpU family, Phage junction re…	Patient3_large_deletion1
Patient3	3.4	3.11	183ART_56	1	Δ6750 bp	Not applicable	12 genes	ERF family protein, Phage regulatory protein, Phage transcriptional regulator, 9 hypothetical proteins	Patient3_large_deletion1
Patient3	3.4	3.11	183ART_12	81519	Δ2185 bp	Not applicable	3 genes	Ferrochelatase, tRNA-Met, 1 hypothetical protein	Patient3_large_deletion1
Patient3	3.4	3.11	183ART_14	1	Δ1911 bp	Not applicable	3 genes	Site-specific integrase, 2 hypothetical proteins	Patient3_large_deletion1
Patient3	3.4	3.11	183ART_37	5501	Δ18951 bp	Not applicable	19 genes	PTS mannose/fructose/sorbose IID, PTS sugar IIC, PTS sugar IIB, PTS sugar IIA, sigma54-interacting transcriptional regulator, Histidine phosphatase, Amidase, FtsX-like permease protein, ABC transporter ATB-binding prot, RND transporter, Sulfurtransferase, FAD-dependent oxydoreductase, Sulfurtransferase, Metal-sensitive transcriptional regulator, MFS transporter, Aminotransferase, Purine catabolis…	Patient3_large_deletion2
Patient3	3.5	3.1	044AEGC_2	108787	Δ2124 bp	Not applicable	4 genes	tRNA-Trp, Autolysin ArpU family, 2 hypothetical proteins	Patient3_large_deletion3
Patient3	3.5	3.2	044AEMC_2	108787	Δ2124 bp	Not applicable	4 genes	tRNA-Trp, Autolysin ArpU family, 2 hypothetical proteins	Patient3_large_deletion3
Patient3	3.5	3.3	044AEPC_12	1	Δ2205 bp	Not applicable	3 genes	tRNA-Trp, Autolysin ArpU family, 1 hypothetical protein	Patient3_large_deletion3
Patient3	3.5	3.9	044ANAPC_2	108787	Δ2124 bp	Not applicable	4 genes	tRNA-Trp, Autolysin ArpU family, 2 hypothetical proteins	Patient3_large_deletion3
Patient3	3.5	3.10	313HC_3	108775	Δ1771 bp	Not applicable	3 genes	tRNA-Trp, Autolysin ArpU family, 2 hypothetical proteins	Patient3_large_deletion3
Patient3	3.5	3.11	183ART_33	24487	Δ2124 bp	Not applicable	4 genes	tRNA-Trp, Autolysin ArpU family, 2 hypothetical proteins	Patient3_large_deletion3
Patient3	3.6	3.1	044AEGC_2	108787	Δ2124 bp	Not applicable	4 genes	tRNA-Trp, Autolysin ArpU family, 2 hypothetical proteins	Patient3_large_deletion3
Patient3	3.6	3.2	044AEMC_2	108787	Δ2124 bp	Not applicable	4 genes	tRNA-Trp, Autolysin ArpU family, 2 hypothetical proteins	Patient3_large_deletion3
Patient3	3.6	3.3	044AEPC_12	38	Δ2124 bp	Not applicable	3 genes	tRNA-Trp, Autolysin ArpU family, 2 hypothetical proteins	Patient3_large_deletion3
Patient3	3.6	3.9	044ANAPC_2	108787	Δ2124 bp	Not applicable	4 genes	tRNA-Trp, Autolysin ArpU family, 2 hypothetical proteins	Patient3_large_deletion3
Patient3	3.6	3.10	313HC_3	108775	Δ1771 bp	Not applicable	3 genes	tRNA-Trp, Autolysin ArpU family, 2 hypothetical proteins	Patient3_large_deletion3
Patient3	3.6	3.11	183ART_33	24487	Δ2124 bp	Not applicable	4 genes	tRNA-Trp, Autolysin ArpU family, 2 hypothetical proteins	Patient3_large_deletion3
Patient3	3.7	3.1	044AEGC_2	108787	Δ2124 bp	Not applicable	4 genes	tRNA-Trp, Autolysin ArpU family, 2 hypothetical proteins	Patient3_large_deletion3
Patient3	3.7	3.2	044AEMC_2	108787	Δ2124 bp	Not applicable	4 genes	tRNA-Trp, Autolysin ArpU family, 2 hypothetical proteins	Patient3_large_deletion3
Patient3	3.7	3.3	044AEPC_12	1	Δ2291 bp	Not applicable	3 genes	tRNA-Trp, Autolysin ArpU family, 2 hypothetical proteins	Patient3_large_deletion3
Patient3	3.7	3.9	044ANAPC_2	108787	Δ2124 bp	Not applicable	4 genes	tRNA-Trp, Autolysin ArpU family, 2 hypothetical proteins	Patient3_large_deletion3
Patient3	3.7	3.10	313HC_3	108775	Δ1771 bp	Not applicable	3 genes	tRNA-Trp, Autolysin ArpU family, 2 hypothetical proteins	Patient3_large_deletion3
Patient3	3.7	3.11	183ART_33	24487	Δ2124 bp	Not applicable	4 genes	tRNA-Trp, Autolysin ArpU family, 2 hypothetical proteins	Patient3_large_deletion3
Patient3	3.8	3.1	044AEGC_2	108787	Δ2124 bp	Not applicable	4 genes	tRNA-Trp, Autolysin ArpU family, 2 hypothetical proteins	Patient3_large_deletion3
Patient3	3.8	3.2	044AEMC_2	108787	Δ2124 bp	Not applicable	4 genes	tRNA-Trp, Autolysin ArpU family, 2 hypothetical proteins	Patient3_large_deletion3
Patient3	3.8	3.3	044AEPC_12	38	Δ2124 bp	Not applicable	3 genes	tRNA-Trp, Autolysin ArpU family, 2 hypothetical proteins	Patient3_large_deletion3
Patient3	3.8	3.9	044ANAPC_2	108787	Δ2124 bp	Not applicable	4 genes	tRNA-Trp, Autolysin ArpU family, 2 hypothetical proteins	Patient3_large_deletion3
Patient3	3.8	3.10	313HC_3	108775	Δ1771 bp	Not applicable	3 genes	tRNA-Trp, Autolysin ArpU family, 2 hypothetical proteins	Patient3_large_deletion3
Patient3	3.8	3.11	183ART_33	24487	Δ2124 bp	Not applicable	4 genes	tRNA-Trp, Autolysin ArpU family, 2 hypothetical proteins	Patient3_large_deletion3
Patient3	3.10	3.1	044AEGC_41	1	Δ17058 bp	Not applicable	25 genes	Phage transcriptional activator ArpU family, tRNA-Lys, Phage terminase small subunit domain protein, Phage terminase large subunit PBSX family, Phage minor capsid protein, Phage minor capsid protein 2, Phage minor structural protein GP20, Major capsid protein, 3 Minor capsid proteins, Major tail shaft protein, Bacteriophage Gp15 protein, 12 hypothetical proteins	Patient3_large_deletion4
Patient3	3.10	3.1	044AEGC_49	1	Δ7459 bp	Not applicable	9 genes	Phage tail N-terminal domain protein, Phage minor structural protein N-terminal domain, Phage Holin 4 family protein, Lysin, tRNA-Met, 4 hypothetical proteins	Patient3_large_deletion4
Patient3	3.10	3.1	044AEGC_52	1	Δ5587 bp	Not applicable	11 genes	Membrane protein, Phage replisome organiser domain protein, 9 hypothetical proteins	Patient3_large_deletion4
Patient3	3.10	3.1	044AEGC_16	74178	Δ4982 bp	Not applicable	9 genes	Integrase, Phage repressor protein, 7 hypothetical proteins	Patient3_large_deletion4
Patient3	3.10	3.2	044AEMC_39	1	Δ17058 bp	Not applicable	25 genes	Phage transcriptional activator ArpU family, tRNA-Lys, Phage terminase small subunit domain protein, Phage terminase large subunit PBSX family, Phage minor capsid protein, Phage minor capsid protein 2, Phage minor structural protein GP20, Major capsid protein, 3 Minor capsid proteins, Major tail shaft protein, Bacteriophage Gp15 protein, 12 hypothetical proteins	Patient3_large_deletion4
Patient3	3.10	3.2	044AEMC_46	1	Δ7459 bp	Not applicable	9 genes	Phage tail N-terminal domain protein, Phage minor structural protein N-terminal domain, Phage Holin 4 family protein, Lysin, tRNA-Met, 4 hypothetical proteins	Patient3_large_deletion4
Patient3	3.10	3.2	044AEMC_49	1	Δ5459 bp	Not applicable	9 genes	Membrane protein, Phage replisome organiser domain protein, 7 hypothetical proteins	Patient3_large_deletion4
Patient3	3.10	3.2	044AEMC_15	74178	Δ4982 bp	Not applicable	9 genes	Integrase, Phage repressor protein, 7 hypothetical proteins	Patient3_large_deletion4
Patient3	3.10	3.3	044AEPC_36	1	Δ24496 bp	Not applicable	33 genes	Phage transcriptional activator ArpU family, tRNA-Lys, Phage terminase small subunit domain protein, Phage terminase large subunit PBSX family, Phage minor capsid protein, Phage minor capsid protein 2, Phage minor structural protein GP20, Major capsid protein, 3 Minor capsid proteins, Major tail shaft protein, Bacteriophage Gp15 protein, Tape measure protein, Phage tail N-terminal domain protein,…	Patient3_large_deletion4
Patient3	3.10	3.3	044AEPC_59	1	Δ5587 bp	Not applicable	11 genes	Membrane protein, Phage replisome organiser domain protein, 9 hypothetical proteins	Patient3_large_deletion4
Patient3	3.10	3.3	044AEPC_15	1	Δ4982 bp	Not applicable	9 genes	Integrase, Phage repressor protein, 7 hypothetical proteins	Patient3_large_deletion4
Patient3	3.10	3.4	044CO2GC_51	1	Δ7459 bp	Not applicable	9 genes	Phage tail N-terminal domain protein, Phage minor structural protein N-terminal domain, Phage Holin 4 family protein, Lysin, tRNA-Met, 4 hypothetical proteins	Patient3_large_deletion4
Patient3	3.10	3.4	044CO2GC_15	1	Δ4982 bp	Not applicable	9 genes	Integrase, Phage repressor protein, 7 hypothetical proteins	Patient3_large_deletion4
Patient3	3.10	3.4	044CO2GC_41	1	Δ17058 bp	Not applicable	25 genes	Phage transcriptional activator ArpU family, tRNA-Lys, Phage terminase small subunit domain protein, Phage terminase large subunit PBSX family, Phage minor capsid protein, Phage minor capsid protein 2, Phage minor structural protein GP20, Major capsid protein, 3 Minor capsid proteins, Major tail shaft protein, Bacteriophage Gp15 protein, 12 hypothetical proteins	Patient3_large_deletion4
Patient3	3.10	3.4	044CO2GC_54	1	Δ5587 bp	Not applicable	11 genes	Membrane protein, Phage replisome organiser domain protein, 9 hypothetical proteins	Patient3_large_deletion4
Patient3	3.10	3.5	044CO2MC_46	1	Δ7459 bp	Not applicable	9 genes	Phage tail N-terminal domain protein, Phage minor structural protein N-terminal domain, Phage Holin 4 family protein, Lysin, tRNA-Met, 4 hypothetical proteins	Patient3_large_deletion4
Patient3	3.10	3.5	044CO2MC_15	1	Δ11013 bp	Not applicable	22 genes	Integrase, Phage repressor protein, Membrane protein, Phage replisome organiser domain protein, 18 hypothetical proteins	Patient3_large_deletion4
Patient3	3.10	3.5	044CO2MC_39	1	Δ17082 bp	Not applicable	25 genes	Phage transcriptional activator ArpU family, tRNA-Lys, Phage terminase small subunit domain protein, Phage terminase large subunit PBSX family, Phage minor capsid protein, Phage minor capsid protein 2, Phage minor structural protein GP20, Major capsid protein, 3 Minor capsid proteins, Major tail shaft protein, Bacteriophage Gp15 protein, 12 hypothetical proteins	Patient3_large_deletion4
Patient3	3.10	3.6	044CO2PC_47	1	Δ7459 bp	Not applicable	9 genes	Phage tail N-terminal domain protein, Phage minor structural protein N-terminal domain, Phage Holin 4 family protein, Lysin, tRNA-Met, 4 hypothetical proteins	Patient3_large_deletion4
Patient3	3.10	3.6	044CO2PC_13	1	Δ11013 bp	Not applicable	22 genes	Integrase, Phage repressor protein, Membrane protein, Phage replisome organiser domain protein, 18 hypothetical proteins	Patient3_large_deletion4
Patient3	3.10	3.6	044CO2PC_38	1	Δ17058 bp	Not applicable	25 genes	Phage transcriptional activator ArpU family, tRNA-Lys, Phage terminase small subunit domain protein, Phage terminase large subunit PBSX family, Phage minor capsid protein, Phage minor capsid protein 2, Phage minor structural protein GP20, Major capsid protein, 3 Minor capsid proteins, Major tail shaft protein, Bacteriophage Gp15 protein, 12 hypothetical proteins	Patient3_large_deletion4
Patient3	3.10	3.7	044ANAGC_13	1	Δ11021 bp	Not applicable	22 genes	Integrase, Phage repressor protein, Membrane protein, Phage replisome organiser domain protein, 18 hypothetical proteins	Patient3_large_deletion4
Patient3	3.10	3.7	044ANAGC_2	2451	Δ24446 bp	Not applicable	33 genes	Phage transcriptional activator ArpU family, tRNA-Lys, Phage terminase small subunit domain protein, Phage terminase large subunit PBSX family, Phage minor capsid protein, Phage minor capsid protein 2, Phage minor structural protein GP20, Major capsid protein, 3 Minor capsid proteins, Major tail shaft protein, Bacteriophage Gp15 protein, Tape measure protein, Phage tail N-terminal domain protein,…	Patient3_large_deletion4
Patient3	3.10	3.8	044ANAMC_50	1	Δ5587 bp	Not applicable	11 genes	Membrane protein, Phage replisome organiser domain protein, 9 hypothetical proteins	Patient3_large_deletion4
Patient3	3.10	3.8	044ANAMC_15	1	Δ4982 bp	Not applicable	9 genes	Integrase, Phage repressor protein, 7 hypothetical proteins	Patient3_large_deletion4
Patient3	3.10	3.8	044ANAMC_3	167073	Δ24426 bp	Not applicable	33 genes	Phage transcriptional activator ArpU family, tRNA-Lys, Phage terminase small subunit domain protein, Phage terminase large subunit PBSX family, Phage minor capsid protein, Phage minor capsid protein 2, Phage minor structural protein GP20, Major capsid protein, 3 Minor capsid proteins, Major tail shaft protein, Bacteriophage Gp15 protein, Tape measure protein, Phage tail N-terminal domain protein,…	Patient3_large_deletion4
Patient3	3.10	3.9	044ANAPC_50	1	Δ5587 bp	Not applicable	11 genes	Membrane protein, Phage replisome organiser domain protein, 9 hypothetical proteins	Patient3_large_deletion4
Patient3	3.10	3.9	044ANAPC_14	74178	Δ4982 bp	Not applicable	9 genes	Integrase, Phage repressor protein, 7 hypothetical proteins	Patient3_large_deletion4
Patient3	3.10	3.9	044ANAPC_3	167073	Δ24426 bp	Not applicable	33 genes	Phage transcriptional activator ArpU family, tRNA-Lys, Phage terminase small subunit domain protein, Phage terminase large subunit PBSX family, Phage minor capsid protein, Phage minor capsid protein 2, Phage minor structural protein GP20, Major capsid protein, 3 Minor capsid proteins, Major tail shaft protein, Bacteriophage Gp15 protein, Tape measure protein, Phage tail N-terminal domain protein,…	Patient3_large_deletion4
Patient3	3.10	3.11	183ART_13	68941	Δ11013 bp	Not applicable	22 genes	Integrase, Phage repressor protein, Membrane protein, Phage replisome organiser domain protein, 18 hypothetical proteins	Patient3_large_deletion4
Patient3	3.10	3.11	183ART_2	167085	Δ24438 bp	Not applicable	33 genes	Phage transcriptional activator ArpU family, tRNA-Lys, Phage terminase small subunit domain protein, Phage terminase large subunit PBSX family, Phage minor capsid protein, Phage minor capsid protein 2, Phage minor structural protein GP20, Major capsid protein, 3 Minor capsid proteins, Major tail shaft protein, Bacteriophage Gp15 protein, Tape measure protein, Phage tail N-terminal domain protein,…	Patient3_large_deletion4
Patient4	4.10	4.1	163AEGC_35	13011	(TTC)2→3	coding (703/948 nt)	ssaB	Manganese ABC transporter substrate‑binding lipoprotein	Patient4_SNP1
Patient4	4.10	4.1	163AEGC_9	103026	T→G	Y122S (TAC→TCC)	163AEGC_01446	hypothetical protein	Patient4_SNP2
Patient4	4.10	4.2	163AEMC_10	6627	A→C	Y122S (TAC→TCC)	163AEMC_01565	hypothetical protein	Patient4_SNP2
Patient4	4.10	4.2	163AEMC_34	13011	(TTC)2→3	coding (703/948 nt)	ssaB	Manganese ABC transporter substrate‑binding lipoprotein	Patient4_SNP1
Patient4	4.10	4.3	163AEPC_32	13011	(TTC)2→3	coding (703/948 nt)	ssaB	Manganese ABC transporter substrate‑binding lipoprotein	Patient4_SNP1
Patient4	4.10	4.3	163AEPC_9	103026	T→G	Y122S (TAC→TCC)	163AEPC_01715	hypothetical protein	Patient4_SNP2
Patient4	4.10	4.4	163CO2GC_10	6627	A→C	Y122S (TAC→TCC)	163CO2GC_01656	hypothetical protein	Patient4_SNP2
Patient4	4.10	4.4	163CO2GC_30	13011	(TTC)2→3	coding (703/948 nt)	ssaB	Manganese ABC transporter substrate‑binding lipoprotein	Patient4_SNP1
Patient4	4.10	4.5	163CO2MC_10	103026	T→G	Y122S (TAC→TCC)	163CO2MC_01930	hypothetical protein	Patient4_SNP2
Patient4	4.10	4.5	163CO2MC_29	2517	(AAG)2→3	coding (709/948 nt)	ssaB	Manganese ABC transporter substrate‑binding lipoprotein	Patient4_SNP1
Patient4	4.10	4.6	163CO2PC_35	13011	(TTC)2→3	coding (703/948 nt)	ssaB	Manganese ABC transporter substrate‑binding lipoprotein	Patient4_SNP1
Patient4	4.10	4.6	163CO2PC_8	103026	T→G	Y122S (TAC→TCC)	163CO2PC_01389	hypothetical protein	Patient4_SNP2
Patient4	4.10	4.7	163ANAGC_10	103026	T→G	Y122S (TAC→TCC)	163ANAGC_01911	hypothetical protein	Patient4_SNP2
Patient4	4.10	4.7	163ANAGC_30	13011	(TTC)2→3	coding (703/948 nt)	ssaB	Manganese ABC transporter substrate‑binding lipoprotein	Patient4_SNP1
Patient4	4.10	4.8	163ANAMC_10	103026	T→G	Y122S (TAC→TCC)	163ANAMC_01969	hypothetical protein	Patient4_SNP2
Patient4	4.10	4.8	163ANAMC_30	2517	(AAG)2→3	coding (709/948 nt)	ssaB	Manganese ABC transporter substrate‑binding lipoprotein	Patient4_SNP1
Patient4	4.10	4.9	163ANAPC_31	2517	(AAG)2→3	coding (709/948 nt)	ssaB	Manganese ABC transporter substrate‑binding lipoprotein	Patient4_SNP1
Patient4	4.10	4.9	163ANAPC_9	6621	A→C	Y122S (TAC→TCC)	163ANAPC_01709	hypothetical protein	Patient4_SNP2
Patient4	4.1	4.10	161HC_10	103026	G→T	S122Y (TCC→TAC)	161HC_01714	hypothetical protein	Patient4_SNP2_reverse
Patient4	4.1	4.10	161HC_32	13012	(TTC)3→2	coding (703‑705/951 nt)	ssaB	Manganese ABC transporter substrate‑binding lipoprotein	Patient4_SNP1_reverse
Patient4	4.2	4.10	161HC_10	103026	G→T	S122Y (TCC→TAC)	161HC_01714	hypothetical protein	Patient4_SNP2_reverse
Patient4	4.2	4.10	161HC_32	13012	(TTC)3→2	coding (703‑705/951 nt)	ssaB	Manganese ABC transporter substrate‑binding lipoprotein	Patient4_SNP1_reverse
Patient4	4.3	4.10	161HC_10	103026	G→T	S122Y (TCC→TAC)	161HC_01714	hypothetical protein	Patient4_SNP2_reverse
Patient4	4.3	4.10	161HC_32	13012	(TTC)3→2	coding (703‑705/951 nt)	ssaB	Manganese ABC transporter substrate‑binding lipoprotein	Patient4_SNP1_reverse
Patient4	4.4	4.10	161HC_10	103026	G→T	S122Y (TCC→TAC)	161HC_01714	hypothetical protein	Patient4_SNP2_reverse
Patient4	4.4	4.10	161HC_32	13012	(TTC)3→2	coding (703‑705/951 nt)	ssaB	Manganese ABC transporter substrate‑binding lipoprotein	Patient4_SNP1_reverse
Patient4	4.5	4.10	161HC_10	103026	G→T	S122Y (TCC→TAC)	161HC_01714	hypothetical protein	Patient4_SNP2_reverse
Patient4	4.5	4.10	161HC_32	13012	(TTC)3→2	coding (703‑705/951 nt)	ssaB	Manganese ABC transporter substrate‑binding lipoprotein	Patient4_SNP1_reverse
Patient4	4.6	4.10	161HC_10	103026	G→T	S122Y (TCC→TAC)	161HC_01714	hypothetical protein	Patient4_SNP2_reverse
Patient4	4.6	4.10	161HC_32	13012	(TTC)3→2	coding (703‑705/951 nt)	ssaB	Manganese ABC transporter substrate‑binding lipoprotein	Patient4_SNP1_reverse
Patient4	4.7	4.10	161HC_10	103026	G→T	S122Y (TCC→TAC)	161HC_01714	hypothetical protein	Patient4_SNP2_reverse
Patient4	4.7	4.10	161HC_32	13012	(TTC)3→2	coding (703‑705/951 nt)	ssaB	Manganese ABC transporter substrate‑binding lipoprotein	Patient4_SNP1_reverse
Patient4	4.8	4.10	161HC_10	103026	G→T	S122Y (TCC→TAC)	161HC_01714	hypothetical protein	Patient4_SNP2_reverse
Patient4	4.8	4.10	161HC_32	13012	(TTC)3→2	coding (703‑705/951 nt)	ssaB	Manganese ABC transporter substrate‑binding lipoprotein	Patient4_SNP1_reverse
Patient4	4.9	4.10	161HC_10	103026	G→T	S122Y (TCC→TAC)	161HC_01714	hypothetical protein	Patient4_SNP2_reverse
Patient4	4.9	4.10	161HC_32	13012	(TTC)3→2	coding (703‑705/951 nt)	ssaB	Manganese ABC transporter substrate‑binding lipoprotein	Patient4_SNP1_reverse
Patient5	5.4	5.1	220AEGC_1	459219	G→T	intergenic (‑55/‑154)	ltaS1_1 /220AEGC_00437	Lipoteichoic acid synthase 1/hypothetical protein	Patient5_SNP1
Patient5	5.4	5.1	220AEGC_10	7946	A→C	V185G (GTA→GGA)	pfkA	ATP‑dependent 6‑phosphofructokinase	Patient5_SNP3
Patient5	5.4	5.1	220AEGC_22	24538	G→A	E145K (GAA→AAA)	tnpR	Transposon gamma‑delta resolvase	Patient5_SNP10
Patient5	5.4	5.1	220AEGC_4	27219	G→T	G70* (GGA→TGA)	rpsR	30S ribosomal protein S18	Patient5_SNP11
Patient5	5.4	5.1	220AEGC_6	82343	C→A	V340V (GTC→GTA)	nhaC_1	Na(+)/H(+) antiporter NhaC	Patient5_SNP12
Patient5	5.4	5.1	220AEGC_9	53377	(T)7→6	intergenic (‑146/+328)	220AEGC_01930 / 220AEGC_01931	hypothetical protein/hypothetical protein	Patient5_SNP13
Patient5	5.5	5.1	220AEGC_10	7740	C→A	G254C (GGC→TGC)	pfkA	ATP‑dependent 6‑phosphofructokinase	Patient5_SNP2
Patient5	5.5	5.1	220AEGC_10	7946	A→C	V185G (GTA→GGA)	pfkA	ATP‑dependent 6‑phosphofructokinase	Patient5_SNP3
Patient5	5.5	5.1	220AEGC_12	53905	G→A	A130T (GCC→ACC)	greA	Transcription elongation factor GreA	Patient5_SNP14
Patient5	5.5	5.1	220AEGC_3	41062	C→T	S57L (TCG→TTG)	220AEGC_00875	hypothetical protein	Patient5_SNP22
Patient5	5.6	5.1	220AEGC_10	7946	A→C	V185G (GTA→GGA)	pfkA	ATP‑dependent 6‑phosphofructokinase	Patient5_SNP3
Patient5	5.6	5.1	220AEGC_2	46464	C→A	E196* (GAG→TAG)	cfiB	2‑oxoglutarate carboxylase small subunit	Patient5_SNP15
Patient5	5.6	5.1	220AEGC_7	1301	C→A	G154V (GGA→GTA)	lsrC	Autoinducer 2 import system permease protein LsrC	Patient5_SNP16
Patient5	5.7	5.1	220AEGC_10	7946	A→C	V185G (GTA→GGA)	pfkA	ATP‑dependent 6‑phosphofructokinase	Patient5_SNP3
Patient5	5.7	5.1	220AEGC_4	59551	C→A	D171Y (GAC→TAC)	proB	Glutamate 5‑kinase 1	Patient5_SNP4
Patient5	5.7	5.1	220AEGC_7	112928	C→A	G149C (GGT→TGT)	fba	Fructose‑bisphosphate aldolase	Patient5_SNP5
Patient5	5.8	5.1	220AEGC_2	243212	G→T	Q13K (CAA→AAA)	nudF	ADP‑ribose pyrophosphatase	Patient5_SNP6
Patient5	5.8	5.1	220AEGC_3	46165	5 bp→5 bp	intergenic (‑243/+23)	220AEGC_00876 / brpA	hypothetical protein/Biofilm regulatory protein A	Patient5_SNP7
Patient5	5.8	5.1	220AEGC_3	69711	G→A	intergenic (+565/‑581)	220AEGC_00893/220AEGC_00894	hypothetical protein/hypothetical protein	Patient5_SNP8
Patient5	5.8	5.1	220AEGC_3	196706	C→A	D109Y (GAT→TAT)	220AEGC_01012	hypothetical protein	Patient5_SNP9
Patient5	5.9	5.1	220AEGC_10	7946	A→C	V185G (GTA→GGA)	pfkA	ATP‑dependent 6‑phosphofructokinase	Patient5_SNP3
Patient5	5.10	5.1	220AEGC_10	7946	A→C	V185G (GTA→GGA)	pfkA	ATP‑dependent 6‑phosphofructokinase	Patient5_SNP3
Patient5	5.10	5.1	220AEGC_1	350312	C→T	G207D (GGT→GAT)	hprK	HPr kinase/phosphorylase	Patient5_SNP17
Patient5	5.10	5.1	220AEGC_10	109636	Δ30 bp	coding (368‑397/957 nt)	rsmH	Ribosomal RNA small subunit methyltransferase H	Patient5_SNP18
Patient5	5.11	5.1	220AEGC_10	7946	A→C	V185G (GTA→GGA)	pfkA	ATP‑dependent 6‑phosphofructokinase	Patient5_SNP3
Patient5	5.11	5.1	220AEGC_1	350312	C→T	G207D (GGT→GAT)	hprK	HPr kinase/phosphorylase	Patient5_SNP17
Patient5	5.11	5.1	220AEGC_10	109636	Δ30 bp	coding (368‑397/957 nt)	rsmH	Ribosomal RNA small subunit methyltransferase H	Patient5_SNP18
Patient5	5.12	5.1	220AEGC_10	7946	A→C	V185G (GTA→GGA)	pfkA	ATP‑dependent 6‑phosphofructokinase	Patient5_SNP3
Patient5	5.12	5.1	220AEGC_1	350312	C→T	G207D (GGT→GAT)	hprK	HPr kinase/phosphorylase	Patient5_SNP17
Patient5	5.12	5.1	220AEGC_10	109636	Δ30 bp	coding (368‑397/957 nt)	rsmH	Ribosomal RNA small subunit methyltransferase H	Patient5_SNP18
Patient5	5.13	5.1	220AEGC_10	7946	A→C	V185G (GTA→GGA)	pfkA	ATP‑dependent 6‑phosphofructokinase	Patient5_SNP3
Patient5	5.13	5.1	220AEGC_1	350312	C→T	G207D (GGT→GAT)	hprK	HPr kinase/phosphorylase	Patient5_SNP17
Patient5	5.13	5.1	220AEGC_10	109636	Δ30 bp	coding (368‑397/957 nt)	rsmH	Ribosomal RNA small subunit methyltransferase H	Patient5_SNP18
Patient5	5.14	5.1	220AEGC_10	7946	A→C	V185G (GTA→GGA)	pfkA	ATP‑dependent 6‑phosphofructokinase	Patient5_SNP3
Patient5	5.14	5.1	220AEGC_1	350312	C→T	G207D (GGT→GAT)	hprK	HPr kinase/phosphorylase	Patient5_SNP17
Patient5	5.14	5.1	220AEGC_10	109636	Δ30 bp	coding (368‑397/957 nt)	rsmH	Ribosomal RNA small subunit methyltransferase H	Patient5_SNP18
Patient5	5.15	5.1	220AEGC_10	7946	A→C	V185G (GTA→GGA)	pfkA	ATP‑dependent 6‑phosphofructokinase	Patient5_SNP3
Patient5	5.15	5.1	220AEGC_1	350312	C→T	G207D (GGT→GAT)	hprK	HPr kinase/phosphorylase	Patient5_SNP17
Patient5	5.15	5.1	220AEGC_10	109636	Δ30 bp	coding (368‑397/957 nt)	rsmH	Ribosomal RNA small subunit methyltransferase H	Patient5_SNP18
Patient5	5.16	5.1	220AEGC_10	7946	A→C	V185G (GTA→GGA)	pfkA	ATP‑dependent 6‑phosphofructokinase	Patient5_SNP3
Patient5	5.16	5.1	220AEGC_1	350312	C→T	G207D (GGT→GAT)	hprK	HPr kinase/phosphorylase	Patient5_SNP17
Patient5	5.16	5.1	220AEGC_10	109636	Δ30 bp	coding (368‑397/957 nt)	rsmH	Ribosomal RNA small subunit methyltransferase H	Patient5_SNP18
Patient5	5.16	5.1	220AEGC_1	196834	G→T	H125N (CAT→AAT)	rhaS	HTH‑type transcriptional activator RhaS	Patient5_SNP19
Patient5	5.16	5.1	220AEGC_3	128965	G→A	A119T (GCC→ACC)	treR	HTH‑type transcriptional regulator TreR	Patient5_SNP20
Patient5	5.16	5.1	220AEGC_9	86781	G→A	N218N (AAC→AAT)	lepA	Elongation factor 4	Patient5_SNP21
Patient5	5.17	5.1	220AEGC_10	7946	A→C	V185G (GTA→GGA)	pfkA	ATP‑dependent 6‑phosphofructokinase	Patient5_SNP3
Patient5	5.17	5.1	220AEGC_1	350312	C→T	G207D (GGT→GAT)	hprK	HPr kinase/phosphorylase	Patient5_SNP17
Patient5	5.17	5.1	220AEGC_10	109636	Δ30 bp	coding (368‑397/957 nt)	rsmH	Ribosomal RNA small subunit methyltransferase H	Patient5_SNP18
Patient5	5.18	5.1	220AEGC_10	7946	A→C	V185G (GTA→GGA)	pfkA	ATP‑dependent 6‑phosphofructokinase	Patient5_SNP3
Patient5	5.18	5.1	220AEGC_1	350312	C→T	G207D (GGT→GAT)	hprK	HPr kinase/phosphorylase	Patient5_SNP17
Patient5	5.18	5.1	220AEGC_10	109636	Δ30 bp	coding (368‑397/957 nt)	rsmH	Ribosomal RNA small subunit methyltransferase H	Patient5_SNP18
Patient5	5.4	5.2	220AEMC_1	11806	C→A	intergenic (‑154/‑55)	220AEMC_00012 /ltaS1_1	hypothetical protein/Lipoteichoic acid synthase 1	Patient5_SNP1
Patient5	5.4	5.2	220AEMC_10	82343	C→A	V340V (GTC→GTA)	nhaC_1	Na(+)/H(+) antiporter NhaC	Patient5_SNP12
Patient5	5.4	5.2	220AEMC_24	13438	G→A	E145K (GAA→AAA)	tnpR	Transposon gamma‑delta resolvase	Patient5_SNP10
Patient5	5.4	5.2	220AEMC_3	265615	T→G	V185G (GTA→GGA)	pfkA	ATP‑dependent 6‑phosphofructokinase	Patient5_SNP3
Patient5	5.4	5.2	220AEMC_5	58014	G→T	G70* (GGA→TGA)	rpsR	30S ribosomal protein S18	Patient5_SNP11
Patient5	5.4	5.2	220AEMC_6	118408	(A)7→6	intergenic (+334/‑140)	220AEMC_01589/220AEMC_01590	hypothetical protein/hypothetical protein	Patient5_SNP13
Patient5	5.5	5.2	220AEMC_12	51484	G→A	A130T (GCC→ACC)	greA	Transcription elongation factor GreA	Patient5_SNP14
Patient5	5.5	5.2	220AEMC_3	265615	T→G	V185G (GTA→GGA)	pfkA	ATP‑dependent 6‑phosphofructokinase	Patient5_SNP3
Patient5	5.5	5.2	220AEMC_3	265821	G→T	G254C (GGC→TGC)	pfkA	ATP‑dependent 6‑phosphofructokinase	Patient5_SNP2
Patient5	5.5	5.2	220AEMC_4	41062	C→T	S57L (TCG→TTG)	220AEMC_01057	hypothetical protein	Patient5_SNP22
Patient5	5.6	5.2	220AEMC_2	274740	G→T	E196* (GAG→TAG)	cfiB	2‑oxoglutarate carboxylase small subunit	Patient5_SNP15
Patient5	5.6	5.2	220AEMC_3	265615	T→G	V185G (GTA→GGA)	pfkA	ATP‑dependent 6‑phosphofructokinase	Patient5_SNP3
Patient5	5.6	5.2	220AEMC_8	148703	G→T	G154V (GGA→GTA)	lsrC	Autoinducer 2 import system permease protein LsrC	Patient5_SNP16
Patient5	5.7	5.2	220AEMC_3	265615	T→G	V185G (GTA→GGA)	pfkA	ATP‑dependent 6‑phosphofructokinase	Patient5_SNP3
Patient5	5.7	5.2	220AEMC_5	90346	C→A	D171Y (GAC→TAC)	proB	Glutamate 5‑kinase 1	Patient5_SNP4
Patient5	5.7	5.2	220AEMC_8	37076	G→T	G149C (GGT→TGT)	fba	Fructose‑bisphosphate aldolase	Patient5_SNP5
Patient5	5.8	5.2	220AEMC_2	77992	C→A	Q13K (CAA→AAA)	nudF	ADP‑ribose pyrophosphatase	Patient5_SNP6
Patient5	5.8	5.2	220AEMC_4	46165	5 bp→5 bp	intergenic (‑243/+23)	220AEMC_01058 / brpA	hypothetical protein/Biofilm regulatory protein A	Patient5_SNP7
Patient5	5.8	5.2	220AEMC_4	69711	G→A	intergenic (+565/‑581)	220AEMC_01075/220AEMC_01076	hypothetical protein/hypothetical protein	Patient5_SNP8
Patient5	5.8	5.2	220AEMC_4	196706	C→A	D109Y (GAT→TAT)	220AEMC_01194	hypothetical protein	Patient5_SNP9
Patient5	5.9	5.2	220AEMC_3	265615	T→G	V185G (GTA→GGA)	pfkA	ATP‑dependent 6‑phosphofructokinase	Patient5_SNP3
Patient5	5.10	5.2	220AEMC_1	120713	G→A	G207D (GGT→GAT)	hprK	HPr kinase/phosphorylase	Patient5_SNP17
Patient5	5.10	5.2	220AEMC_3	163912	Δ30 bp	coding (384‑413/957 nt)	rsmH	Ribosomal RNA small subunit methyltransferase H	Patient5_SNP18
Patient5	5.10	5.2	220AEMC_3	265615	T→G	V185G (GTA→GGA)	pfkA	ATP‑dependent 6‑phosphofructokinase	Patient5_SNP3
Patient5	5.11	5.2	220AEMC_1	120713	G→A	G207D (GGT→GAT)	hprK	HPr kinase/phosphorylase	Patient5_SNP17
Patient5	5.11	5.2	220AEMC_3	163912	Δ30 bp	coding (384‑413/957 nt)	rsmH	Ribosomal RNA small subunit methyltransferase H	Patient5_SNP18
Patient5	5.11	5.2	220AEMC_3	265615	T→G	V185G (GTA→GGA)	pfkA	ATP‑dependent 6‑phosphofructokinase	Patient5_SNP3
Patient5	5.12	5.2	220AEMC_1	120713	G→A	G207D (GGT→GAT)	hprK	HPr kinase/phosphorylase	Patient5_SNP17
Patient5	5.12	5.2	220AEMC_3	163912	Δ30 bp	coding (384‑413/957 nt)	rsmH	Ribosomal RNA small subunit methyltransferase H	Patient5_SNP18
Patient5	5.12	5.2	220AEMC_3	265615	T→G	V185G (GTA→GGA)	pfkA	ATP‑dependent 6‑phosphofructokinase	Patient5_SNP3
Patient5	5.13	5.2	220AEMC_1	120713	G→A	G207D (GGT→GAT)	hprK	HPr kinase/phosphorylase	Patient5_SNP17
Patient5	5.13	5.2	220AEMC_3	163912	Δ30 bp	coding (384‑413/957 nt)	rsmH	Ribosomal RNA small subunit methyltransferase H	Patient5_SNP18
Patient5	5.13	5.2	220AEMC_3	265615	T→G	V185G (GTA→GGA)	pfkA	ATP‑dependent 6‑phosphofructokinase	Patient5_SNP3
Patient5	5.14	5.2	220AEMC_1	120713	G→A	G207D (GGT→GAT)	hprK	HPr kinase/phosphorylase	Patient5_SNP17
Patient5	5.14	5.2	220AEMC_3	163912	Δ30 bp	coding (384‑413/957 nt)	rsmH	Ribosomal RNA small subunit methyltransferase H	Patient5_SNP18
Patient5	5.14	5.2	220AEMC_3	265615	T→G	V185G (GTA→GGA)	pfkA	ATP‑dependent 6‑phosphofructokinase	Patient5_SNP3
Patient5	5.15	5.2	220AEMC_1	120713	G→A	G207D (GGT→GAT)	hprK	HPr kinase/phosphorylase	Patient5_SNP17
Patient5	5.15	5.2	220AEMC_3	163912	Δ30 bp	coding (384‑413/957 nt)	rsmH	Ribosomal RNA small subunit methyltransferase H	Patient5_SNP18
Patient5	5.15	5.2	220AEMC_3	265615	T→G	V185G (GTA→GGA)	pfkA	ATP‑dependent 6‑phosphofructokinase	Patient5_SNP3
Patient5	5.16	5.2	220AEMC_1	120713	G→A	G207D (GGT→GAT)	hprK	HPr kinase/phosphorylase	Patient5_SNP17
Patient5	5.16	5.2	220AEMC_1	274191	C→A	H125N (CAT→AAT)	rhaS	HTH‑type transcriptional activator RhaS	Patient5_SNP19
Patient5	5.16	5.2	220AEMC_3	163912	Δ30 bp	coding (384‑413/957 nt)	rsmH	Ribosomal RNA small subunit methyltransferase H	Patient5_SNP18
Patient5	5.16	5.2	220AEMC_3	265615	T→G	V185G (GTA→GGA)	pfkA	ATP‑dependent 6‑phosphofructokinase	Patient5_SNP3
Patient5	5.16	5.2	220AEMC_4	128965	G→A	A119T (GCC→ACC)	treR	HTH‑type transcriptional regulator TreR	Patient5_SNP20
Patient5	5.16	5.2	220AEMC_6	84998	C→T	N218N (AAC→AAT)	lepA	Elongation factor 4	Patient5_SNP21
Patient5	5.17	5.2	220AEMC_1	120713	G→A	G207D (GGT→GAT)	hprK	HPr kinase/phosphorylase	Patient5_SNP17
Patient5	5.17	5.2	220AEMC_3	163912	Δ30 bp	coding (384‑413/957 nt)	rsmH	Ribosomal RNA small subunit methyltransferase H	Patient5_SNP18
Patient5	5.17	5.2	220AEMC_3	265615	T→G	V185G (GTA→GGA)	pfkA	ATP‑dependent 6‑phosphofructokinase	Patient5_SNP3
Patient5	5.18	5.2	220AEMC_1	120713	G→A	G207D (GGT→GAT)	hprK	HPr kinase/phosphorylase	Patient5_SNP17
Patient5	5.18	5.2	220AEMC_3	163912	Δ30 bp	coding (384‑413/957 nt)	rsmH	Ribosomal RNA small subunit methyltransferase H	Patient5_SNP18
Patient5	5.18	5.2	220AEMC_3	265615	T→G	V185G (GTA→GGA)	pfkA	ATP‑dependent 6‑phosphofructokinase	Patient5_SNP3
Patient5	5.4	5.3	220AEPC_1	473944	G→T	intergenic (‑55/‑154)	ltaS1_1 /220AEPC_00449	Lipoteichoic acid synthase 1/hypothetical protein	Patient5_SNP1
Patient5	5.4	5.3	220AEPC_18	7897	A→C	V185G (GTA→GGA)	pfkA	ATP‑dependent 6‑phosphofructokinase	Patient5_SNP3
Patient5	5.4	5.3	220AEPC_24	2196	C→T	E145K (GAA→AAA)	tnpR	Transposon gamma‑delta resolvase	Patient5_SNP10
Patient5	5.4	5.3	220AEPC_4	58063	G→T	G70* (GGA→TGA)	rpsR	30S ribosomal protein S18	Patient5_SNP11
Patient5	5.4	5.3	220AEPC_5	82343	C→A	V340V (GTC→GTA)	nhaC_1	Na(+)/H(+) antiporter NhaC	Patient5_SNP12
Patient5	5.4	5.3	220AEPC_8	53293	(T)7→6	intergenic (‑146/+328)	220AEPC_01819 / 220AEPC_01820	hypothetical protein/hypothetical protein	Patient5_SNP13
Patient5	5.5	5.3	220AEPC_12	55362	G→A	A130T (GCC→ACC)	greA	Transcription elongation factor GreA	Patient5_SNP14
Patient5	5.5	5.3	220AEPC_18	7691	C→A	G254C (GGC→TGC)	pfkA	ATP‑dependent 6‑phosphofructokinase	Patient5_SNP2
Patient5	5.5	5.3	220AEPC_18	7897	A→C	V185G (GTA→GGA)	pfkA	ATP‑dependent 6‑phosphofructokinase	Patient5_SNP3
Patient5	5.5	5.3	220AEPC_3	41062	C→T	S57L (TCG→TTG)	220AEPC_00887	hypothetical protein	Patient5_SNP22
Patient5	5.6	5.3	220AEPC_18	7897	A→C	V185G (GTA→GGA)	pfkA	ATP‑dependent 6‑phosphofructokinase	Patient5_SNP3
Patient5	5.6	5.3	220AEPC_2	46464	C→A	E196* (GAG→TAG)	cfiB	2‑oxoglutarate carboxylase small subunit	Patient5_SNP15
Patient5	5.6	5.3	220AEPC_6	1301	C→A	G154V (GGA→GTA)	lsrC	Autoinducer 2 import system permease protein LsrC	Patient5_SNP16
Patient5	5.7	5.3	220AEPC_18	7897	A→C	V185G (GTA→GGA)	pfkA	ATP‑dependent 6‑phosphofructokinase	Patient5_SNP3
Patient5	5.7	5.3	220AEPC_4	90395	C→A	D171Y (GAC→TAC)	proB	Glutamate 5‑kinase 1	Patient5_SNP4
Patient5	5.7	5.3	220AEPC_6	112928	C→A	G149C (GGT→TGT)	fba	Fructose‑bisphosphate aldolase	Patient5_SNP5
Patient5	5.8	5.3	220AEPC_2	243212	G→T	Q13K (CAA→AAA)	nudF	ADP‑ribose pyrophosphatase	Patient5_SNP6
Patient5	5.8	5.3	220AEPC_3	46165	5 bp→5 bp	intergenic (‑243/+23)	220AEPC_00888 / brpA	hypothetical protein/Biofilm regulatory protein A	Patient5_SNP7
Patient5	5.8	5.3	220AEPC_3	69711	G→A	intergenic (+565/‑581)	220AEPC_00905/220AEPC_00906	hypothetical protein/hypothetical protein	Patient5_SNP8
Patient5	5.8	5.3	220AEPC_3	196706	C→A	D109Y (GAT→TAT)	220AEPC_01024	hypothetical protein	Patient5_SNP9
Patient5	5.9	5.3	220AEPC_18	7897	A→C	V185G (GTA→GGA)	pfkA	ATP‑dependent 6‑phosphofructokinase	Patient5_SNP3
Patient5	5.10	5.3	220AEPC_1	365037	C→T	G207D (GGT→GAT)	hprK	HPr kinase/phosphorylase	Patient5_SNP17
Patient5	5.10	5.3	220AEPC_10	72815	Δ30 bp	coding (368‑397/957 nt)	rsmH	Ribosomal RNA small subunit methyltransferase H	Patient5_SNP18
Patient5	5.10	5.3	220AEPC_18	7897	A→C	V185G (GTA→GGA)	pfkA	ATP‑dependent 6‑phosphofructokinase	Patient5_SNP3
Patient5	5.11	5.3	220AEPC_1	365037	C→T	G207D (GGT→GAT)	hprK	HPr kinase/phosphorylase	Patient5_SNP17
Patient5	5.11	5.3	220AEPC_10	72815	Δ30 bp	coding (368‑397/957 nt)	rsmH	Ribosomal RNA small subunit methyltransferase H	Patient5_SNP18
Patient5	5.11	5.3	220AEPC_18	7897	A→C	V185G (GTA→GGA)	pfkA	ATP‑dependent 6‑phosphofructokinase	Patient5_SNP3
Patient5	5.12	5.3	220AEPC_1	365037	C→T	G207D (GGT→GAT)	hprK	HPr kinase/phosphorylase	Patient5_SNP17
Patient5	5.12	5.3	220AEPC_10	72815	Δ30 bp	coding (368‑397/957 nt)	rsmH	Ribosomal RNA small subunit methyltransferase H	Patient5_SNP18
Patient5	5.12	5.3	220AEPC_18	7897	A→C	V185G (GTA→GGA)	pfkA	ATP‑dependent 6‑phosphofructokinase	Patient5_SNP3
Patient5	5.13	5.3	220AEPC_1	365037	C→T	G207D (GGT→GAT)	hprK	HPr kinase/phosphorylase	Patient5_SNP17
Patient5	5.13	5.3	220AEPC_10	72815	Δ30 bp	coding (368‑397/957 nt)	rsmH	Ribosomal RNA small subunit methyltransferase H	Patient5_SNP18
Patient5	5.13	5.3	220AEPC_18	7897	A→C	V185G (GTA→GGA)	pfkA	ATP‑dependent 6‑phosphofructokinase	Patient5_SNP3
Patient5	5.14	5.3	220AEPC_1	365037	C→T	G207D (GGT→GAT)	hprK	HPr kinase/phosphorylase	Patient5_SNP17
Patient5	5.14	5.3	220AEPC_10	72815	Δ30 bp	coding (368‑397/957 nt)	rsmH	Ribosomal RNA small subunit methyltransferase H	Patient5_SNP18
Patient5	5.14	5.3	220AEPC_18	7897	A→C	V185G (GTA→GGA)	pfkA	ATP‑dependent 6‑phosphofructokinase	Patient5_SNP3
Patient5	5.15	5.3	220AEPC_1	365037	C→T	G207D (GGT→GAT)	hprK	HPr kinase/phosphorylase	Patient5_SNP17
Patient5	5.15	5.3	220AEPC_10	72815	Δ30 bp	coding (368‑397/957 nt)	rsmH	Ribosomal RNA small subunit methyltransferase H	Patient5_SNP18
Patient5	5.15	5.3	220AEPC_18	7897	A→C	V185G (GTA→GGA)	pfkA	ATP‑dependent 6‑phosphofructokinase	Patient5_SNP3
Patient5	5.16	5.3	220AEPC_1	211559	G→T	H125N (CAT→AAT)	rhaS	HTH‑type transcriptional activator RhaS	Patient5_SNP19
Patient5	5.16	5.3	220AEPC_1	365037	C→T	G207D (GGT→GAT)	hprK	HPr kinase/phosphorylase	Patient5_SNP17
Patient5	5.16	5.3	220AEPC_10	72815	Δ30 bp	coding (368‑397/957 nt)	rsmH	Ribosomal RNA small subunit methyltransferase H	Patient5_SNP18
Patient5	5.16	5.3	220AEPC_18	7897	A→C	V185G (GTA→GGA)	pfkA	ATP‑dependent 6‑phosphofructokinase	Patient5_SNP3
Patient5	5.16	5.3	220AEPC_3	128965	G→A	A119T (GCC→ACC)	treR	HTH‑type transcriptional regulator TreR	Patient5_SNP20
Patient5	5.16	5.3	220AEPC_8	86697	G→A	N218N (AAC→AAT)	lepA	Elongation factor 4	Patient5_SNP21
Patient5	5.17	5.3	220AEPC_1	365037	C→T	G207D (GGT→GAT)	hprK	HPr kinase/phosphorylase	Patient5_SNP17
Patient5	5.17	5.3	220AEPC_10	72815	Δ30 bp	coding (368‑397/957 nt)	rsmH	Ribosomal RNA small subunit methyltransferase H	Patient5_SNP18
Patient5	5.17	5.3	220AEPC_18	7897	A→C	V185G (GTA→GGA)	pfkA	ATP‑dependent 6‑phosphofructokinase	Patient5_SNP3
Patient5	5.18	5.3	220AEPC_1	365037	C→T	G207D (GGT→GAT)	hprK	HPr kinase/phosphorylase	Patient5_SNP17
Patient5	5.18	5.3	220AEPC_10	72815	Δ30 bp	coding (368‑397/957 nt)	rsmH	Ribosomal RNA small subunit methyltransferase H	Patient5_SNP18
Patient5	5.18	5.3	220AEPC_18	7897	A→C	V185G (GTA→GGA)	pfkA	ATP‑dependent 6‑phosphofructokinase	Patient5_SNP3
Patient5	5.1	5.4	220CO2GC_1	549791	T→G	intergenic (‑55/‑154)	ltaS1_2 /220CO2GC_00524	Lipoteichoic acid synthase 1/hypothetical protein	Patient5_SNP1_reverse
Patient5	5.1	5.4	220CO2GC_10	53154	(T)6→7	intergenic (‑145/+328)	220CO2GC_02041 / 220CO2GC_02042	hypothetical protein/hypothetical protein	Patient5_SNP13_reverse
Patient5	5.1	5.4	220CO2GC_2	265615	G→T	G185V (GGA→GTA)	pfkA	ATP‑dependent 6‑phosphofructokinase	Patient5_SNP3_reverse
Patient5	5.1	5.4	220CO2GC_22	2198	T→C	K145E (AAA→GAA)	tnpR	Transposon gamma‑delta resolvase	Patient5_SNP10_reverse
Patient5	5.1	5.4	220CO2GC_3	58014	T→G	*70G (TGA→GGA)	rpsR	30S ribosomal protein S18	Patient5_SNP11_reverse
Patient5	5.1	5.4	220CO2GC_7	82343	A→C	V340V (GTA→GTC)	nhaC_1	Na(+)/H(+) antiporter NhaC	Patient5_SNP12_reverse
Patient5	5.2	5.4	220CO2GC_1	549791	T→G	intergenic (‑55/‑154)	ltaS1_2 /220CO2GC_00524	Lipoteichoic acid synthase 1/hypothetical protein	Patient5_SNP1_reverse
Patient5	5.2	5.4	220CO2GC_10	53154	(T)6→7	intergenic (‑145/+328)	220CO2GC_02041 / 220CO2GC_02042	hypothetical protein/hypothetical protein	Patient5_SNP13_reverse
Patient5	5.2	5.4	220CO2GC_2	265615	G→T	G185V (GGA→GTA)	pfkA	ATP‑dependent 6‑phosphofructokinase	Patient5_SNP3_reverse
Patient5	5.2	5.4	220CO2GC_22	2198	T→C	K145E (AAA→GAA)	tnpR	Transposon gamma‑delta resolvase	Patient5_SNP10_reverse
Patient5	5.2	5.4	220CO2GC_3	58014	T→G	*70G (TGA→GGA)	rpsR	30S ribosomal protein S18	Patient5_SNP11_reverse
Patient5	5.2	5.4	220CO2GC_7	82343	A→C	V340V (GTA→GTC)	nhaC_1	Na(+)/H(+) antiporter NhaC	Patient5_SNP12_reverse
Patient5	5.3	5.4	220CO2GC_1	549791	T→G	intergenic (‑55/‑154)	ltaS1_2 /220CO2GC_00524	Lipoteichoic acid synthase 1/hypothetical protein	Patient5_SNP1_reverse
Patient5	5.3	5.4	220CO2GC_10	53154	(T)6→7	intergenic (‑145/+328)	220CO2GC_02041 / 220CO2GC_02042	hypothetical protein/hypothetical protein	Patient5_SNP13_reverse
Patient5	5.3	5.4	220CO2GC_2	265615	G→T	G185V (GGA→GTA)	pfkA	ATP‑dependent 6‑phosphofructokinase	Patient5_SNP3_reverse
Patient5	5.3	5.4	220CO2GC_22	2198	T→C	K145E (AAA→GAA)	tnpR	Transposon gamma‑delta resolvase	Patient5_SNP10_reverse
Patient5	5.3	5.4	220CO2GC_3	58014	T→G	*70G (TGA→GGA)	rpsR	30S ribosomal protein S18	Patient5_SNP11_reverse
Patient5	5.3	5.4	220CO2GC_7	82343	A→C	V340V (GTA→GTC)	nhaC_1	Na(+)/H(+) antiporter NhaC	Patient5_SNP12_reverse
Patient5	5.5	5.4	220CO2GC_1	549791	T→G	intergenic (‑55/‑154)	ltaS1_2 /220CO2GC_00524	Lipoteichoic acid synthase 1/hypothetical protein	Patient5_SNP1_reverse
Patient5	5.5	5.4	220CO2GC_10	53154	(T)6→7	intergenic (‑145/+328)	220CO2GC_02041 / 220CO2GC_02042	hypothetical protein/hypothetical protein	Patient5_SNP13_reverse
Patient5	5.5	5.4	220CO2GC_12	54728	G→A	A130T (GCC→ACC)	greA	Transcription elongation factor GreA	Patient5_SNP14
Patient5	5.5	5.4	220CO2GC_13	41062	C→T	S57L (TCG→TTG)	220CO2GC_02375	hypothetical protein	Patient5_SNP22
Patient5	5.5	5.4	220CO2GC_2	265821	G→T	G254C (GGC→TGC)	pfkA	ATP‑dependent 6‑phosphofructokinase	Patient5_SNP2
Patient5	5.5	5.4	220CO2GC_22	2198	T→C	K145E (AAA→GAA)	tnpR	Transposon gamma‑delta resolvase	Patient5_SNP10_reverse
Patient5	5.5	5.4	220CO2GC_3	58014	T→G	*70G (TGA→GGA)	rpsR	30S ribosomal protein S18	Patient5_SNP11_reverse
Patient5	5.5	5.4	220CO2GC_7	82343	A→C	V340V (GTA→GTC)	nhaC_1	Na(+)/H(+) antiporter NhaC	Patient5_SNP12_reverse
Patient5	5.6	5.4	220CO2GC_1	549791	T→G	intergenic (‑55/‑154)	ltaS1_2 /220CO2GC_00524	Lipoteichoic acid synthase 1/hypothetical protein	Patient5_SNP1_reverse
Patient5	5.6	5.4	220CO2GC_10	53154	(T)6→7	intergenic (‑145/+328)	220CO2GC_02041 / 220CO2GC_02042	hypothetical protein/hypothetical protein	Patient5_SNP13_reverse
Patient5	5.6	5.4	220CO2GC_22	2198	T→C	K145E (AAA→GAA)	tnpR	Transposon gamma‑delta resolvase	Patient5_SNP10_reverse
Patient5	5.6	5.4	220CO2GC_3	58014	T→G	*70G (TGA→GGA)	rpsR	30S ribosomal protein S18	Patient5_SNP11_reverse
Patient5	5.6	5.4	220CO2GC_5	46382	C→A	E196* (GAG→TAG)	cfiB	2‑oxoglutarate carboxylase small subunit	Patient5_SNP15
Patient5	5.6	5.4	220CO2GC_7	82343	A→C	V340V (GTA→GTC)	nhaC_1	Na(+)/H(+) antiporter NhaC	Patient5_SNP12_reverse
Patient5	5.6	5.4	220CO2GC_9	148703	G→T	G154V (GGA→GTA)	lsrC	Autoinducer 2 import system permease protein LsrC	Patient5_SNP16
Patient5	5.7	5.4	220CO2GC_1	549791	T→G	intergenic (‑55/‑154)	ltaS1_2 /220CO2GC_00524	Lipoteichoic acid synthase 1/hypothetical protein	Patient5_SNP1_reverse
Patient5	5.7	5.4	220CO2GC_10	53154	(T)6→7	intergenic (‑145/+328)	220CO2GC_02041 / 220CO2GC_02042	hypothetical protein/hypothetical protein	Patient5_SNP13_reverse
Patient5	5.7	5.4	220CO2GC_22	2198	T→C	K145E (AAA→GAA)	tnpR	Transposon gamma‑delta resolvase	Patient5_SNP10_reverse
Patient5	5.7	5.4	220CO2GC_3	58014	T→G	*70G (TGA→GGA)	rpsR	30S ribosomal protein S18	Patient5_SNP11_reverse
Patient5	5.7	5.4	220CO2GC_3	90346	C→A	D171Y (GAC→TAC)	proB	Glutamate 5‑kinase 1	Patient5_SNP4
Patient5	5.7	5.4	220CO2GC_7	82343	A→C	V340V (GTA→GTC)	nhaC_1	Na(+)/H(+) antiporter NhaC	Patient5_SNP12_reverse
Patient5	5.7	5.4	220CO2GC_9	37076	G→T	G149C (GGT→TGT)	fba	Fructose‑bisphosphate aldolase	Patient5_SNP5
Patient5	5.8	5.4	220CO2GC_1	549791	T→G	intergenic (‑55/‑154)	ltaS1_2 /220CO2GC_00524	Lipoteichoic acid synthase 1/hypothetical protein	Patient5_SNP1_reverse
Patient5	5.8	5.4	220CO2GC_10	53154	(T)6→7	intergenic (‑145/+328)	220CO2GC_02041 / 220CO2GC_02042	hypothetical protein/hypothetical protein	Patient5_SNP13_reverse
Patient5	5.8	5.4	220CO2GC_13	46165	5 bp→5 bp	intergenic (‑243/+23)	220CO2GC_02376 / brpA	hypothetical protein/Biofilm regulatory protein A	Patient5_SNP7
Patient5	5.8	5.4	220CO2GC_13	69711	G→A	intergenic (+565/–)	220CO2GC_02393/ –	hypothetical protein/–	Patient5_SNP8
Patient5	5.8	5.4	220CO2GC_2	265615	G→T	G185V (GGA→GTA)	pfkA	ATP‑dependent 6‑phosphofructokinase	Patient5_SNP3_reverse
Patient5	5.8	5.4	220CO2GC_22	2198	T→C	K145E (AAA→GAA)	tnpR	Transposon gamma‑delta resolvase	Patient5_SNP10_reverse
Patient5	5.8	5.4	220CO2GC_3	58014	T→G	*70G (TGA→GGA)	rpsR	30S ribosomal protein S18	Patient5_SNP11_reverse
Patient5	5.8	5.4	220CO2GC_4	125241	C→A	D109Y (GAT→TAT)	220CO2GC_01161	hypothetical protein	Patient5_SNP9
Patient5	5.8	5.4	220CO2GC_7	82343	A→C	V340V (GTA→GTC)	nhaC_1	Na(+)/H(+) antiporter NhaC	Patient5_SNP12_reverse
Patient5	5.8	5.4	220CO2GC_8	72318	G→T	Q13K (CAA→AAA)	nudF	ADP‑ribose pyrophosphatase	Patient5_SNP6
Patient5	5.9	5.4	220CO2GC_1	549791	T→G	intergenic (‑55/‑154)	ltaS1_2 /220CO2GC_00524	Lipoteichoic acid synthase 1/hypothetical protein	Patient5_SNP1_reverse
Patient5	5.9	5.4	220CO2GC_10	53154	(T)6→7	intergenic (‑145/+328)	220CO2GC_02041 / 220CO2GC_02042	hypothetical protein/hypothetical protein	Patient5_SNP13_reverse
Patient5	5.9	5.4	220CO2GC_22	2198	T→C	K145E (AAA→GAA)	tnpR	Transposon gamma‑delta resolvase	Patient5_SNP10_reverse
Patient5	5.9	5.4	220CO2GC_3	58014	T→G	*70G (TGA→GGA)	rpsR	30S ribosomal protein S18	Patient5_SNP11_reverse
Patient5	5.9	5.4	220CO2GC_7	82343	A→C	V340V (GTA→GTC)	nhaC_1	Na(+)/H(+) antiporter NhaC	Patient5_SNP12_reverse
Patient5	5.10	5.4	220CO2GC_1	440884	C→T	G207D (GGT→GAT)	hprK	HPr kinase/phosphorylase	Patient5_SNP17
Patient5	5.10	5.4	220CO2GC_1	549791	T→G	intergenic (‑55/‑154)	ltaS1_2 /220CO2GC_00524	Lipoteichoic acid synthase 1/hypothetical protein	Patient5_SNP1_reverse
Patient5	5.10	5.4	220CO2GC_10	53154	(T)6→7	intergenic (‑145/+328)	220CO2GC_02041 / 220CO2GC_02042	hypothetical protein/hypothetical protein	Patient5_SNP13_reverse
Patient5	5.10	5.4	220CO2GC_2	163912	Δ30 bp	coding (384‑413/957 nt)	rsmH	Ribosomal RNA small subunit methyltransferase H	Patient5_SNP18
Patient5	5.10	5.4	220CO2GC_22	2198	T→C	K145E (AAA→GAA)	tnpR	Transposon gamma‑delta resolvase	Patient5_SNP10_reverse
Patient5	5.10	5.4	220CO2GC_3	58014	T→G	*70G (TGA→GGA)	rpsR	30S ribosomal protein S18	Patient5_SNP11_reverse
Patient5	5.10	5.4	220CO2GC_7	82343	A→C	V340V (GTA→GTC)	nhaC_1	Na(+)/H(+) antiporter NhaC	Patient5_SNP12_reverse
Patient5	5.11	5.4	220CO2GC_1	440884	C→T	G207D (GGT→GAT)	hprK	HPr kinase/phosphorylase	Patient5_SNP17
Patient5	5.11	5.4	220CO2GC_1	549791	T→G	intergenic (‑55/‑154)	ltaS1_2 /220CO2GC_00524	Lipoteichoic acid synthase 1/hypothetical protein	Patient5_SNP1_reverse
Patient5	5.11	5.4	220CO2GC_10	53154	(T)6→7	intergenic (‑145/+328)	220CO2GC_02041 / 220CO2GC_02042	hypothetical protein/hypothetical protein	Patient5_SNP13_reverse
Patient5	5.11	5.4	220CO2GC_2	163912	Δ30 bp	coding (384‑413/957 nt)	rsmH	Ribosomal RNA small subunit methyltransferase H	Patient5_SNP18
Patient5	5.11	5.4	220CO2GC_22	2198	T→C	K145E (AAA→GAA)	tnpR	Transposon gamma‑delta resolvase	Patient5_SNP10_reverse
Patient5	5.11	5.4	220CO2GC_3	58014	T→G	*70G (TGA→GGA)	rpsR	30S ribosomal protein S18	Patient5_SNP11_reverse
Patient5	5.11	5.4	220CO2GC_7	82343	A→C	V340V (GTA→GTC)	nhaC_1	Na(+)/H(+) antiporter NhaC	Patient5_SNP12_reverse
Patient5	5.12	5.4	220CO2GC_1	440884	C→T	G207D (GGT→GAT)	hprK	HPr kinase/phosphorylase	Patient5_SNP17
Patient5	5.12	5.4	220CO2GC_1	549791	T→G	intergenic (‑55/‑154)	ltaS1_2 /220CO2GC_00524	Lipoteichoic acid synthase 1/hypothetical protein	Patient5_SNP1_reverse
Patient5	5.12	5.4	220CO2GC_10	53154	(T)6→7	intergenic (‑145/+328)	220CO2GC_02041 / 220CO2GC_02042	hypothetical protein/hypothetical protein	Patient5_SNP13_reverse
Patient5	5.12	5.4	220CO2GC_2	163912	Δ30 bp	coding (384‑413/957 nt)	rsmH	Ribosomal RNA small subunit methyltransferase H	Patient5_SNP18
Patient5	5.12	5.4	220CO2GC_22	2198	T→C	K145E (AAA→GAA)	tnpR	Transposon gamma‑delta resolvase	Patient5_SNP10_reverse
Patient5	5.12	5.4	220CO2GC_3	58014	T→G	*70G (TGA→GGA)	rpsR	30S ribosomal protein S18	Patient5_SNP11_reverse
Patient5	5.12	5.4	220CO2GC_7	82343	A→C	V340V (GTA→GTC)	nhaC_1	Na(+)/H(+) antiporter NhaC	Patient5_SNP12_reverse
Patient5	5.13	5.4	220CO2GC_1	440884	C→T	G207D (GGT→GAT)	hprK	HPr kinase/phosphorylase	Patient5_SNP17
Patient5	5.13	5.4	220CO2GC_1	549791	T→G	intergenic (‑55/‑154)	ltaS1_2 /220CO2GC_00524	Lipoteichoic acid synthase 1/hypothetical protein	Patient5_SNP1_reverse
Patient5	5.13	5.4	220CO2GC_10	53154	(T)6→7	intergenic (‑145/+328)	220CO2GC_02041 / 220CO2GC_02042	hypothetical protein/hypothetical protein	Patient5_SNP13_reverse
Patient5	5.13	5.4	220CO2GC_2	163912	Δ30 bp	coding (384‑413/957 nt)	rsmH	Ribosomal RNA small subunit methyltransferase H	Patient5_SNP18
Patient5	5.13	5.4	220CO2GC_22	2198	T→C	K145E (AAA→GAA)	tnpR	Transposon gamma‑delta resolvase	Patient5_SNP10_reverse
Patient5	5.13	5.4	220CO2GC_3	58014	T→G	*70G (TGA→GGA)	rpsR	30S ribosomal protein S18	Patient5_SNP11_reverse
Patient5	5.13	5.4	220CO2GC_7	82343	A→C	V340V (GTA→GTC)	nhaC_1	Na(+)/H(+) antiporter NhaC	Patient5_SNP12_reverse
Patient5	5.14	5.4	220CO2GC_1	440884	C→T	G207D (GGT→GAT)	hprK	HPr kinase/phosphorylase	Patient5_SNP17
Patient5	5.14	5.4	220CO2GC_1	549791	T→G	intergenic (‑55/‑154)	ltaS1_2 /220CO2GC_00524	Lipoteichoic acid synthase 1/hypothetical protein	Patient5_SNP1_reverse
Patient5	5.14	5.4	220CO2GC_10	53154	(T)6→7	intergenic (‑145/+328)	220CO2GC_02041 / 220CO2GC_02042	hypothetical protein/hypothetical protein	Patient5_SNP13_reverse
Patient5	5.14	5.4	220CO2GC_2	163912	Δ30 bp	coding (384‑413/957 nt)	rsmH	Ribosomal RNA small subunit methyltransferase H	Patient5_SNP18
Patient5	5.14	5.4	220CO2GC_22	2198	T→C	K145E (AAA→GAA)	tnpR	Transposon gamma‑delta resolvase	Patient5_SNP10_reverse
Patient5	5.14	5.4	220CO2GC_3	58014	T→G	*70G (TGA→GGA)	rpsR	30S ribosomal protein S18	Patient5_SNP11_reverse
Patient5	5.14	5.4	220CO2GC_7	82343	A→C	V340V (GTA→GTC)	nhaC_1	Na(+)/H(+) antiporter NhaC	Patient5_SNP12_reverse
Patient5	5.15	5.4	220CO2GC_1	440884	C→T	G207D (GGT→GAT)	hprK	HPr kinase/phosphorylase	Patient5_SNP17
Patient5	5.15	5.4	220CO2GC_1	549791	T→G	intergenic (‑55/‑154)	ltaS1_2 /220CO2GC_00524	Lipoteichoic acid synthase 1/hypothetical protein	Patient5_SNP1_reverse
Patient5	5.15	5.4	220CO2GC_10	53154	(T)6→7	intergenic (‑145/+328)	220CO2GC_02041 / 220CO2GC_02042	hypothetical protein/hypothetical protein	Patient5_SNP13_reverse
Patient5	5.15	5.4	220CO2GC_2	163912	Δ30 bp	coding (384‑413/957 nt)	rsmH	Ribosomal RNA small subunit methyltransferase H	Patient5_SNP18
Patient5	5.15	5.4	220CO2GC_22	2198	T→C	K145E (AAA→GAA)	tnpR	Transposon gamma‑delta resolvase	Patient5_SNP10_reverse
Patient5	5.15	5.4	220CO2GC_3	58014	T→G	*70G (TGA→GGA)	rpsR	30S ribosomal protein S18	Patient5_SNP11_reverse
Patient5	5.15	5.4	220CO2GC_7	82343	A→C	V340V (GTA→GTC)	nhaC_1	Na(+)/H(+) antiporter NhaC	Patient5_SNP12_reverse
Patient5	5.16	5.4	220CO2GC_1	287406	G→T	H125N (CAT→AAT)	rhaS	HTH‑type transcriptional activator RhaS	Patient5_SNP19
Patient5	5.16	5.4	220CO2GC_1	440884	C→T	G207D (GGT→GAT)	hprK	HPr kinase/phosphorylase	Patient5_SNP17
Patient5	5.16	5.4	220CO2GC_1	549791	T→G	intergenic (‑55/‑154)	ltaS1_2 /220CO2GC_00524	Lipoteichoic acid synthase 1/hypothetical protein	Patient5_SNP1_reverse
Patient5	5.16	5.4	220CO2GC_10	53154	(T)6→7	intergenic (‑145/+328)	220CO2GC_02041 / 220CO2GC_02042	hypothetical protein/hypothetical protein	Patient5_SNP13_reverse
Patient5	5.16	5.4	220CO2GC_10	86558	G→A	N218N (AAC→AAT)	lepA	Elongation factor 4	Patient5_SNP21
Patient5	5.16	5.4	220CO2GC_2	163912	Δ30 bp	coding (384‑413/957 nt)	rsmH	Ribosomal RNA small subunit methyltransferase H	Patient5_SNP18
Patient5	5.16	5.4	220CO2GC_22	2198	T→C	K145E (AAA→GAA)	tnpR	Transposon gamma‑delta resolvase	Patient5_SNP10_reverse
Patient5	5.16	5.4	220CO2GC_3	58014	T→G	*70G (TGA→GGA)	rpsR	30S ribosomal protein S18	Patient5_SNP11_reverse
Patient5	5.16	5.4	220CO2GC_4	57500	G→A	A119T (GCC→ACC)	treR	HTH‑type transcriptional regulator TreR	Patient5_SNP20
Patient5	5.16	5.4	220CO2GC_7	82343	A→C	V340V (GTA→GTC)	nhaC_1	Na(+)/H(+) antiporter NhaC	Patient5_SNP12_reverse
Patient5	5.17	5.4	220CO2GC_1	440884	C→T	G207D (GGT→GAT)	hprK	HPr kinase/phosphorylase	Patient5_SNP17
Patient5	5.17	5.4	220CO2GC_1	549791	T→G	intergenic (‑55/‑154)	ltaS1_2 /220CO2GC_00524	Lipoteichoic acid synthase 1/hypothetical protein	Patient5_SNP1_reverse
Patient5	5.17	5.4	220CO2GC_10	53154	(T)6→7	intergenic (‑145/+328)	220CO2GC_02041 / 220CO2GC_02042	hypothetical protein/hypothetical protein	Patient5_SNP13_reverse
Patient5	5.17	5.4	220CO2GC_2	163912	Δ30 bp	coding (384‑413/957 nt)	rsmH	Ribosomal RNA small subunit methyltransferase H	Patient5_SNP18
Patient5	5.17	5.4	220CO2GC_22	2198	T→C	K145E (AAA→GAA)	tnpR	Transposon gamma‑delta resolvase	Patient5_SNP10_reverse
Patient5	5.17	5.4	220CO2GC_3	58014	T→G	*70G (TGA→GGA)	rpsR	30S ribosomal protein S18	Patient5_SNP11_reverse
Patient5	5.17	5.4	220CO2GC_7	82343	A→C	V340V (GTA→GTC)	nhaC_1	Na(+)/H(+) antiporter NhaC	Patient5_SNP12_reverse
Patient5	5.18	5.4	220CO2GC_1	440884	C→T	G207D (GGT→GAT)	hprK	HPr kinase/phosphorylase	Patient5_SNP17
Patient5	5.18	5.4	220CO2GC_1	549791	T→G	intergenic (‑55/‑154)	ltaS1_2 /220CO2GC_00524	Lipoteichoic acid synthase 1/hypothetical protein	Patient5_SNP1_reverse
Patient5	5.18	5.4	220CO2GC_10	53154	(T)6→7	intergenic (‑145/+328)	220CO2GC_02041 / 220CO2GC_02042	hypothetical protein/hypothetical protein	Patient5_SNP13_reverse
Patient5	5.18	5.4	220CO2GC_2	163912	Δ30 bp	coding (384‑413/957 nt)	rsmH	Ribosomal RNA small subunit methyltransferase H	Patient5_SNP18
Patient5	5.18	5.4	220CO2GC_22	2198	T→C	K145E (AAA→GAA)	tnpR	Transposon gamma‑delta resolvase	Patient5_SNP10_reverse
Patient5	5.18	5.4	220CO2GC_3	58014	T→G	*70G (TGA→GGA)	rpsR	30S ribosomal protein S18	Patient5_SNP11_reverse
Patient5	5.18	5.4	220CO2GC_7	82343	A→C	V340V (GTA→GTC)	nhaC_1	Na(+)/H(+) antiporter NhaC	Patient5_SNP12_reverse
Patient5	5.1	5.5	220CO2MC_12	51600	A→G	T130A (ACC→GCC)	greA	Transcription elongation factor GreA	Patient5_SNP14_reverse
Patient5	5.1	5.5	220CO2MC_9	117792	G→T	G185V (GGA→GTA)	pfkA	ATP‑dependent 6‑phosphofructokinase	Patient5_SNP3_reverse
Patient5	5.1	5.5	220CO2MC_9	117998	T→G	C254G (TGC→GGC)	pfkA	ATP‑dependent 6‑phosphofructokinase	Patient5_SNP2_reverse
Patient5	5.1	5.5	220CO2MC_3	232292	A→G	L57S (TTG→TCG)	220CO2MC_01003	hypothetical protein	Patient5_SNP22_reverse
Patient5	5.2	5.5	220CO2MC_12	51600	A→G	T130A (ACC→GCC)	greA	Transcription elongation factor GreA	Patient5_SNP14_reverse
Patient5	5.2	5.5	220CO2MC_9	117792	G→T	G185V (GGA→GTA)	pfkA	ATP‑dependent 6‑phosphofructokinase	Patient5_SNP3_reverse
Patient5	5.2	5.5	220CO2MC_9	117998	T→G	C254G (TGC→GGC)	pfkA	ATP‑dependent 6‑phosphofructokinase	Patient5_SNP2_reverse
Patient5	5.2	5.5	220CO2MC_3	232292	A→G	L57S (TTG→TCG)	220CO2MC_01003	hypothetical protein	Patient5_SNP22_reverse
Patient5	5.3	5.5	220CO2MC_12	51600	A→G	T130A (ACC→GCC)	greA	Transcription elongation factor GreA	Patient5_SNP14_reverse
Patient5	5.3	5.5	220CO2MC_9	117792	G→T	G185V (GGA→GTA)	pfkA	ATP‑dependent 6‑phosphofructokinase	Patient5_SNP3_reverse
Patient5	5.3	5.5	220CO2MC_9	117998	T→G	C254G (TGC→GGC)	pfkA	ATP‑dependent 6‑phosphofructokinase	Patient5_SNP2_reverse
Patient5	5.3	5.5	220CO2MC_3	232292	A→G	L57S (TTG→TCG)	220CO2MC_01003	hypothetical protein	Patient5_SNP22_reverse
Patient5	5.4	5.5	220CO2MC_10	82343	C→A	V340V (GTC→GTA)	nhaC_1	Na(+)/H(+) antiporter NhaC	Patient5_SNP12
Patient5	5.4	5.5	220CO2MC_12	51600	A→G	T130A (ACC→GCC)	greA	Transcription elongation factor GreA	Patient5_SNP14_reverse
Patient5	5.4	5.5	220CO2MC_20	2198	C→T	E145K (GAA→AAA)	tnpR	Transposon gamma‑delta resolvase	Patient5_SNP10
Patient5	5.4	5.5	220CO2MC_4	181404	C→A	G70* (GGA→TGA)	rpsR	30S ribosomal protein S18	Patient5_SNP11
Patient5	5.4	5.5	220CO2MC_5	49804	G→T	intergenic (‑55/‑154)	ltaS1_2 /220CO2MC_01303	Lipoteichoic acid synthase 1/hypothetical protein	Patient5_SNP1
Patient5	5.4	5.5	220CO2MC_8	53737	(T)7→6	intergenic (‑146/+328)	220CO2MC_01767 / 220CO2MC_01768	hypothetical protein/hypothetical protein	Patient5_SNP13
Patient5	5.4	5.5	220CO2MC_9	117998	T→G	C254G (TGC→GGC)	pfkA	ATP‑dependent 6‑phosphofructokinase	Patient5_SNP2_reverse
Patient5	5.4	5.5	220CO2MC_3	232292	A→G	L57S (TTG→TCG)	220CO2MC_01003	hypothetical protein	Patient5_SNP22_reverse
Patient5	5.6	5.5	220CO2MC_12	51600	A→G	T130A (ACC→GCC)	greA	Transcription elongation factor GreA	Patient5_SNP14_reverse
Patient5	5.6	5.5	220CO2MC_2	62098	C→A	E196* (GAG→TAG)	cfiB	2‑oxoglutarate carboxylase small subunit	Patient5_SNP15
Patient5	5.6	5.5	220CO2MC_6	1301	C→A	G154V (GGA→GTA)	lsrC	Autoinducer 2 import system permease protein LsrC	Patient5_SNP16
Patient5	5.6	5.5	220CO2MC_9	117998	T→G	C254G (TGC→GGC)	pfkA	ATP‑dependent 6‑phosphofructokinase	Patient5_SNP2_reverse
Patient5	5.6	5.5	220CO2MC_3	232292	A→G	L57S (TTG→TCG)	220CO2MC_01003	hypothetical protein	Patient5_SNP22_reverse
Patient5	5.7	5.5	220CO2MC_12	51600	A→G	T130A (ACC→GCC)	greA	Transcription elongation factor GreA	Patient5_SNP14_reverse
Patient5	5.7	5.5	220CO2MC_4	149072	G→T	D171Y (GAC→TAC)	proB	Glutamate 5‑kinase 1	Patient5_SNP4
Patient5	5.7	5.5	220CO2MC_6	112928	C→A	G149C (GGT→TGT)	fba	Fructose‑bisphosphate aldolase	Patient5_SNP5
Patient5	5.7	5.5	220CO2MC_9	117998	T→G	C254G (TGC→GGC)	pfkA	ATP‑dependent 6‑phosphofructokinase	Patient5_SNP2_reverse
Patient5	5.7	5.5	220CO2MC_3	232292	A→G	L57S (TTG→TCG)	220CO2MC_01003	hypothetical protein	Patient5_SNP22_reverse
Patient5	5.8	5.5	220CO2MC_12	51600	A→G	T130A (ACC→GCC)	greA	Transcription elongation factor GreA	Patient5_SNP14_reverse
Patient5	5.8	5.5	220CO2MC_2	258846	G→T	Q13K (CAA→AAA)	nudF	ADP‑ribose pyrophosphatase	Patient5_SNP6
Patient5	5.8	5.5	220CO2MC_3	76648	G→T	D109Y (GAT→TAT)	220CO2MC_00866	hypothetical protein	Patient5_SNP9
Patient5	5.8	5.5	220CO2MC_3	203643	C→T	intergenic (‑581/+565)	220CO2MC_00984 / 220CO2MC_00985	hypothetical protein/hypothetical protein	Patient5_SNP8
Patient5	5.8	5.5	220CO2MC_3	227185	5 bp→5 bp	intergenic (+23/‑243)	brpA/220CO2MC_01002	Biofilm regulatory protein A/hypothetical protein	Patient5_SNP7
Patient5	5.8	5.5	220CO2MC_9	117792	G→T	G185V (GGA→GTA)	pfkA	ATP‑dependent 6‑phosphofructokinase	Patient5_SNP3_reverse
Patient5	5.8	5.5	220CO2MC_9	117998	T→G	C254G (TGC→GGC)	pfkA	ATP‑dependent 6‑phosphofructokinase	Patient5_SNP2_reverse
Patient5	5.8	5.5	220CO2MC_3	232292	A→G	L57S (TTG→TCG)	220CO2MC_01003	hypothetical protein	Patient5_SNP22_reverse
Patient5	5.9	5.5	220CO2MC_12	51600	A→G	T130A (ACC→GCC)	greA	Transcription elongation factor GreA	Patient5_SNP14_reverse
Patient5	5.9	5.5	220CO2MC_9	117998	T→G	C254G (TGC→GGC)	pfkA	ATP‑dependent 6‑phosphofructokinase	Patient5_SNP2_reverse
Patient5	5.9	5.5	220CO2MC_3	232292	A→G	L57S (TTG→TCG)	220CO2MC_01003	hypothetical protein	Patient5_SNP22_reverse
Patient5	5.10	5.5	220CO2MC_1	59157	G→A	G207D (GGT→GAT)	hprK	HPr kinase/phosphorylase	Patient5_SNP17
Patient5	5.10	5.5	220CO2MC_12	51600	A→G	T130A (ACC→GCC)	greA	Transcription elongation factor GreA	Patient5_SNP14_reverse
Patient5	5.10	5.5	220CO2MC_9	16089	Δ30 bp	coding (384‑413/957 nt)	rsmH	Ribosomal RNA small subunit methyltransferase H	Patient5_SNP18
Patient5	5.10	5.5	220CO2MC_9	117998	T→G	C254G (TGC→GGC)	pfkA	ATP‑dependent 6‑phosphofructokinase	Patient5_SNP2_reverse
Patient5	5.10	5.5	220CO2MC_3	232292	A→G	L57S (TTG→TCG)	220CO2MC_01003	hypothetical protein	Patient5_SNP22_reverse
Patient5	5.11	5.5	220CO2MC_1	59157	G→A	G207D (GGT→GAT)	hprK	HPr kinase/phosphorylase	Patient5_SNP17
Patient5	5.11	5.5	220CO2MC_12	51600	A→G	T130A (ACC→GCC)	greA	Transcription elongation factor GreA	Patient5_SNP14_reverse
Patient5	5.11	5.5	220CO2MC_9	16089	Δ30 bp	coding (384‑413/957 nt)	rsmH	Ribosomal RNA small subunit methyltransferase H	Patient5_SNP18
Patient5	5.11	5.5	220CO2MC_9	117998	T→G	C254G (TGC→GGC)	pfkA	ATP‑dependent 6‑phosphofructokinase	Patient5_SNP2_reverse
Patient5	5.11	5.5	220CO2MC_3	232292	A→G	L57S (TTG→TCG)	220CO2MC_01003	hypothetical protein	Patient5_SNP22_reverse
Patient5	5.12	5.5	220CO2MC_1	59157	G→A	G207D (GGT→GAT)	hprK	HPr kinase/phosphorylase	Patient5_SNP17
Patient5	5.12	5.5	220CO2MC_12	51600	A→G	T130A (ACC→GCC)	greA	Transcription elongation factor GreA	Patient5_SNP14_reverse
Patient5	5.12	5.5	220CO2MC_9	16089	Δ30 bp	coding (384‑413/957 nt)	rsmH	Ribosomal RNA small subunit methyltransferase H	Patient5_SNP18
Patient5	5.12	5.5	220CO2MC_9	117998	T→G	C254G (TGC→GGC)	pfkA	ATP‑dependent 6‑phosphofructokinase	Patient5_SNP2_reverse
Patient5	5.12	5.5	220CO2MC_3	232292	A→G	L57S (TTG→TCG)	220CO2MC_01003	hypothetical protein	Patient5_SNP22_reverse
Patient5	5.13	5.5	220CO2MC_1	59157	G→A	G207D (GGT→GAT)	hprK	HPr kinase/phosphorylase	Patient5_SNP17
Patient5	5.13	5.5	220CO2MC_12	51600	A→G	T130A (ACC→GCC)	greA	Transcription elongation factor GreA	Patient5_SNP14_reverse
Patient5	5.13	5.5	220CO2MC_9	16089	Δ30 bp	coding (384‑413/957 nt)	rsmH	Ribosomal RNA small subunit methyltransferase H	Patient5_SNP18
Patient5	5.13	5.5	220CO2MC_9	117998	T→G	C254G (TGC→GGC)	pfkA	ATP‑dependent 6‑phosphofructokinase	Patient5_SNP2_reverse
Patient5	5.13	5.5	220CO2MC_3	232292	A→G	L57S (TTG→TCG)	220CO2MC_01003	hypothetical protein	Patient5_SNP22_reverse
Patient5	5.14	5.5	220CO2MC_1	59157	G→A	G207D (GGT→GAT)	hprK	HPr kinase/phosphorylase	Patient5_SNP17
Patient5	5.14	5.5	220CO2MC_12	51600	A→G	T130A (ACC→GCC)	greA	Transcription elongation factor GreA	Patient5_SNP14_reverse
Patient5	5.14	5.5	220CO2MC_9	16089	Δ30 bp	coding (384‑413/957 nt)	rsmH	Ribosomal RNA small subunit methyltransferase H	Patient5_SNP18
Patient5	5.14	5.5	220CO2MC_9	117998	T→G	C254G (TGC→GGC)	pfkA	ATP‑dependent 6‑phosphofructokinase	Patient5_SNP2_reverse
Patient5	5.14	5.5	220CO2MC_3	232292	A→G	L57S (TTG→TCG)	220CO2MC_01003	hypothetical protein	Patient5_SNP22_reverse
Patient5	5.15	5.5	220CO2MC_1	59157	G→A	G207D (GGT→GAT)	hprK	HPr kinase/phosphorylase	Patient5_SNP17
Patient5	5.15	5.5	220CO2MC_12	51600	A→G	T130A (ACC→GCC)	greA	Transcription elongation factor GreA	Patient5_SNP14_reverse
Patient5	5.15	5.5	220CO2MC_9	16089	Δ30 bp	coding (384‑413/957 nt)	rsmH	Ribosomal RNA small subunit methyltransferase H	Patient5_SNP18
Patient5	5.15	5.5	220CO2MC_9	117998	T→G	C254G (TGC→GGC)	pfkA	ATP‑dependent 6‑phosphofructokinase	Patient5_SNP2_reverse
Patient5	5.15	5.5	220CO2MC_3	232292	A→G	L57S (TTG→TCG)	220CO2MC_01003	hypothetical protein	Patient5_SNP22_reverse
Patient5	5.16	5.5	220CO2MC_1	59157	G→A	G207D (GGT→GAT)	hprK	HPr kinase/phosphorylase	Patient5_SNP17
Patient5	5.16	5.5	220CO2MC_1	212635	C→A	H125N (CAT→AAT)	rhaS	HTH‑type transcriptional activator RhaS	Patient5_SNP19
Patient5	5.16	5.5	220CO2MC_12	51600	A→G	T130A (ACC→GCC)	greA	Transcription elongation factor GreA	Patient5_SNP14_reverse
Patient5	5.16	5.5	220CO2MC_3	144389	C→T	A119T (GCC→ACC)	treR	HTH‑type transcriptional regulator TreR	Patient5_SNP20
Patient5	5.16	5.5	220CO2MC_8	87141	G→A	N218N (AAC→AAT)	lepA	Elongation factor 4	Patient5_SNP21
Patient5	5.16	5.5	220CO2MC_9	16089	Δ30 bp	coding (384‑413/957 nt)	rsmH	Ribosomal RNA small subunit methyltransferase H	Patient5_SNP18
Patient5	5.16	5.5	220CO2MC_9	117998	T→G	C254G (TGC→GGC)	pfkA	ATP‑dependent 6‑phosphofructokinase	Patient5_SNP2_reverse
Patient5	5.16	5.5	220CO2MC_3	232292	A→G	L57S (TTG→TCG)	220CO2MC_01003	hypothetical protein	Patient5_SNP22_reverse
Patient5	5.17	5.5	220CO2MC_1	59157	G→A	G207D (GGT→GAT)	hprK	HPr kinase/phosphorylase	Patient5_SNP17
Patient5	5.17	5.5	220CO2MC_12	51600	A→G	T130A (ACC→GCC)	greA	Transcription elongation factor GreA	Patient5_SNP14_reverse
Patient5	5.17	5.5	220CO2MC_9	16089	Δ30 bp	coding (384‑413/957 nt)	rsmH	Ribosomal RNA small subunit methyltransferase H	Patient5_SNP18
Patient5	5.17	5.5	220CO2MC_9	117998	T→G	C254G (TGC→GGC)	pfkA	ATP‑dependent 6‑phosphofructokinase	Patient5_SNP2_reverse
Patient5	5.17	5.5	220CO2MC_3	232292	A→G	L57S (TTG→TCG)	220CO2MC_01003	hypothetical protein	Patient5_SNP22_reverse
Patient5	5.18	5.5	220CO2MC_1	59157	G→A	G207D (GGT→GAT)	hprK	HPr kinase/phosphorylase	Patient5_SNP17
Patient5	5.18	5.5	220CO2MC_12	51600	A→G	T130A (ACC→GCC)	greA	Transcription elongation factor GreA	Patient5_SNP14_reverse
Patient5	5.18	5.5	220CO2MC_9	16089	Δ30 bp	coding (384‑413/957 nt)	rsmH	Ribosomal RNA small subunit methyltransferase H	Patient5_SNP18
Patient5	5.18	5.5	220CO2MC_9	117998	T→G	C254G (TGC→GGC)	pfkA	ATP‑dependent 6‑phosphofructokinase	Patient5_SNP2_reverse
Patient5	5.18	5.5	220CO2MC_3	232292	A→G	L57S (TTG→TCG)	220CO2MC_01003	hypothetical protein	Patient5_SNP22_reverse
Patient5	5.1	5.6	220CO2PC_2	274740	T→G	*196E (TAG→GAG)	cfiB	2‑oxoglutarate carboxylase small subunit	Patient5_SNP15_reverse
Patient5	5.1	5.6	220CO2PC_7	1301	A→C	V154G (GTA→GGA)	220CO2PC_01570	hypothetical protein	Patient5_SNP16_reverse
Patient5	5.1	5.6	220CO2PC_9	117348	G→T	G185V (GGA→GTA)	pfkA	ATP‑dependent 6‑phosphofructokinase	Patient5_SNP3_reverse
Patient5	5.2	5.6	220CO2PC_2	274740	T→G	*196E (TAG→GAG)	cfiB	2‑oxoglutarate carboxylase small subunit	Patient5_SNP15_reverse
Patient5	5.2	5.6	220CO2PC_7	1301	A→C	V154G (GTA→GGA)	220CO2PC_01570	hypothetical protein	Patient5_SNP16_reverse
Patient5	5.2	5.6	220CO2PC_9	117348	G→T	G185V (GGA→GTA)	pfkA	ATP‑dependent 6‑phosphofructokinase	Patient5_SNP3_reverse
Patient5	5.3	5.6	220CO2PC_2	274740	T→G	*196E (TAG→GAG)	cfiB	2‑oxoglutarate carboxylase small subunit	Patient5_SNP15_reverse
Patient5	5.3	5.6	220CO2PC_7	1301	A→C	V154G (GTA→GGA)	220CO2PC_01570	hypothetical protein	Patient5_SNP16_reverse
Patient5	5.3	5.6	220CO2PC_9	117348	G→T	G185V (GGA→GTA)	pfkA	ATP‑dependent 6‑phosphofructokinase	Patient5_SNP3_reverse
Patient5	5.4	5.6	220CO2PC_1	85109	C→A	intergenic (‑154/‑55)	220CO2PC_00097 /ltaS1_1	hypothetical protein/Lipoteichoic acid synthase 1	Patient5_SNP1
Patient5	5.4	5.6	220CO2PC_10	53377	(T)7→6	intergenic (‑146/+328)	220CO2PC_02029 / 220CO2PC_02030	hypothetical protein/hypothetical protein	Patient5_SNP13
Patient5	5.4	5.6	220CO2PC_2	274740	T→G	*196E (TAG→GAG)	cfiB	2‑oxoglutarate carboxylase small subunit	Patient5_SNP15_reverse
Patient5	5.4	5.6	220CO2PC_22	2196	C→T	E145K (GAA→AAA)	tnpR	Transposon gamma‑delta resolvase	Patient5_SNP10
Patient5	5.4	5.6	220CO2PC_4	181404	C→A	G70* (GGA→TGA)	rpsR	30S ribosomal protein S18	Patient5_SNP11
Patient5	5.4	5.6	220CO2PC_6	82343	C→A	V340V (GTC→GTA)	nhaC_1	Na(+)/H(+) antiporter NhaC	Patient5_SNP12
Patient5	5.4	5.6	220CO2PC_7	1301	A→C	V154G (GTA→GGA)	220CO2PC_01570	hypothetical protein	Patient5_SNP16_reverse
Patient5	5.5	5.6	220CO2PC_12	55362	G→A	A130T (GCC→ACC)	greA	Transcription elongation factor GreA	Patient5_SNP14
Patient5	5.5	5.6	220CO2PC_2	274740	T→G	*196E (TAG→GAG)	cfiB	2‑oxoglutarate carboxylase small subunit	Patient5_SNP15_reverse
Patient5	5.5	5.6	220CO2PC_3	232292	G→A	S57L (TCG→TTG)	220CO2PC_01001	hypothetical protein	Patient5_SNP22
Patient5	5.5	5.6	220CO2PC_7	1301	A→C	V154G (GTA→GGA)	220CO2PC_01570	hypothetical protein	Patient5_SNP16_reverse
Patient5	5.5	5.6	220CO2PC_9	117554	G→T	G254C (GGC→TGC)	pfkA	ATP‑dependent 6‑phosphofructokinase	Patient5_SNP2
Patient5	5.7	5.6	220CO2PC_2	274740	T→G	*196E (TAG→GAG)	cfiB	2‑oxoglutarate carboxylase small subunit	Patient5_SNP15_reverse
Patient5	5.7	5.6	220CO2PC_4	149072	G→T	D171Y (GAC→TAC)	proB	Glutamate 5‑kinase 1	Patient5_SNP4
Patient5	5.7	5.6	220CO2PC_7	1301	A→C	V154G (GTA→GGA)	220CO2PC_01570	hypothetical protein	Patient5_SNP16_reverse
Patient5	5.7	5.6	220CO2PC_7	112928	C→A	G149C (GGT→TGT)	fba	Fructose‑bisphosphate aldolase	Patient5_SNP5
Patient5	5.8	5.6	220CO2PC_2	77992	C→A	Q13K (CAA→AAA)	nudF	ADP‑ribose pyrophosphatase	Patient5_SNP6
Patient5	5.8	5.6	220CO2PC_2	274740	T→G	*196E (TAG→GAG)	cfiB	2‑oxoglutarate carboxylase small subunit	Patient5_SNP15_reverse
Patient5	5.8	5.6	220CO2PC_3	76648	G→T	D109Y (GAT→TAT)	220CO2PC_00864	hypothetical protein	Patient5_SNP9
Patient5	5.8	5.6	220CO2PC_3	203643	C→T	intergenic (‑581/+565)	220CO2PC_00982 / 220CO2PC_00983	hypothetical protein/hypothetical protein	Patient5_SNP8
Patient5	5.8	5.6	220CO2PC_3	227185	5 bp→5 bp	intergenic (+23/‑243)	brpA/220CO2PC_01000	Biofilm regulatory protein A/hypothetical protein	Patient5_SNP7
Patient5	5.8	5.6	220CO2PC_7	1301	A→C	V154G (GTA→GGA)	220CO2PC_01570	hypothetical protein	Patient5_SNP16_reverse
Patient5	5.8	5.6	220CO2PC_9	117348	G→T	G185V (GGA→GTA)	pfkA	ATP‑dependent 6‑phosphofructokinase	Patient5_SNP3_reverse
Patient5	5.9	5.6	220CO2PC_2	274740	T→G	*196E (TAG→GAG)	cfiB	2‑oxoglutarate carboxylase small subunit	Patient5_SNP15_reverse
Patient5	5.9	5.6	220CO2PC_7	1301	A→C	V154G (GTA→GGA)	220CO2PC_01570	hypothetical protein	Patient5_SNP16_reverse
Patient5	5.10	5.6	220CO2PC_1	194016	G→A	G207D (GGT→GAT)	hprK	HPr kinase/phosphorylase	Patient5_SNP17
Patient5	5.10	5.6	220CO2PC_2	274740	T→G	*196E (TAG→GAG)	cfiB	2‑oxoglutarate carboxylase small subunit	Patient5_SNP15_reverse
Patient5	5.10	5.6	220CO2PC_7	1301	A→C	V154G (GTA→GGA)	220CO2PC_01570	hypothetical protein	Patient5_SNP16_reverse
Patient5	5.10	5.6	220CO2PC_9	15645	Δ30 bp	coding (384‑413/957 nt)	rsmH	Ribosomal RNA small subunit methyltransferase H	Patient5_SNP18
Patient5	5.11	5.6	220CO2PC_1	194016	G→A	G207D (GGT→GAT)	hprK	HPr kinase/phosphorylase	Patient5_SNP17
Patient5	5.11	5.6	220CO2PC_2	274740	T→G	*196E (TAG→GAG)	cfiB	2‑oxoglutarate carboxylase small subunit	Patient5_SNP15_reverse
Patient5	5.11	5.6	220CO2PC_7	1301	A→C	V154G (GTA→GGA)	220CO2PC_01570	hypothetical protein	Patient5_SNP16_reverse
Patient5	5.11	5.6	220CO2PC_9	15645	Δ30 bp	coding (384‑413/957 nt)	rsmH	Ribosomal RNA small subunit methyltransferase H	Patient5_SNP18
Patient5	5.12	5.6	220CO2PC_1	194016	G→A	G207D (GGT→GAT)	hprK	HPr kinase/phosphorylase	Patient5_SNP17
Patient5	5.12	5.6	220CO2PC_2	274740	T→G	*196E (TAG→GAG)	cfiB	2‑oxoglutarate carboxylase small subunit	Patient5_SNP15_reverse
Patient5	5.12	5.6	220CO2PC_7	1301	A→C	V154G (GTA→GGA)	220CO2PC_01570	hypothetical protein	Patient5_SNP16_reverse
Patient5	5.12	5.6	220CO2PC_9	15645	Δ30 bp	coding (384‑413/957 nt)	rsmH	Ribosomal RNA small subunit methyltransferase H	Patient5_SNP18
Patient5	5.13	5.6	220CO2PC_1	194016	G→A	G207D (GGT→GAT)	hprK	HPr kinase/phosphorylase	Patient5_SNP17
Patient5	5.13	5.6	220CO2PC_2	274740	T→G	*196E (TAG→GAG)	cfiB	2‑oxoglutarate carboxylase small subunit	Patient5_SNP15_reverse
Patient5	5.13	5.6	220CO2PC_7	1301	A→C	V154G (GTA→GGA)	220CO2PC_01570	hypothetical protein	Patient5_SNP16_reverse
Patient5	5.13	5.6	220CO2PC_9	15645	Δ30 bp	coding (384‑413/957 nt)	rsmH	Ribosomal RNA small subunit methyltransferase H	Patient5_SNP18
Patient5	5.14	5.6	220CO2PC_1	194016	G→A	G207D (GGT→GAT)	hprK	HPr kinase/phosphorylase	Patient5_SNP17
Patient5	5.14	5.6	220CO2PC_2	274740	T→G	*196E (TAG→GAG)	cfiB	2‑oxoglutarate carboxylase small subunit	Patient5_SNP15_reverse
Patient5	5.14	5.6	220CO2PC_7	1301	A→C	V154G (GTA→GGA)	220CO2PC_01570	hypothetical protein	Patient5_SNP16_reverse
Patient5	5.14	5.6	220CO2PC_9	15645	Δ30 bp	coding (384‑413/957 nt)	rsmH	Ribosomal RNA small subunit methyltransferase H	Patient5_SNP18
Patient5	5.15	5.6	220CO2PC_1	194016	G→A	G207D (GGT→GAT)	hprK	HPr kinase/phosphorylase	Patient5_SNP17
Patient5	5.15	5.6	220CO2PC_2	274740	T→G	*196E (TAG→GAG)	cfiB	2‑oxoglutarate carboxylase small subunit	Patient5_SNP15_reverse
Patient5	5.15	5.6	220CO2PC_7	1301	A→C	V154G (GTA→GGA)	220CO2PC_01570	hypothetical protein	Patient5_SNP16_reverse
Patient5	5.15	5.6	220CO2PC_9	15645	Δ30 bp	coding (384‑413/957 nt)	rsmH	Ribosomal RNA small subunit methyltransferase H	Patient5_SNP18
Patient5	5.16	5.6	220CO2PC_1	194016	G→A	G207D (GGT→GAT)	hprK	HPr kinase/phosphorylase	Patient5_SNP17
Patient5	5.16	5.6	220CO2PC_1	347494	C→A	H125N (CAT→AAT)	rhaS	HTH‑type transcriptional activator RhaS	Patient5_SNP19
Patient5	5.16	5.6	220CO2PC_10	86781	G→A	N218N (AAC→AAT)	lepA	Elongation factor 4	Patient5_SNP21
Patient5	5.16	5.6	220CO2PC_2	274740	T→G	*196E (TAG→GAG)	cfiB	2‑oxoglutarate carboxylase small subunit	Patient5_SNP15_reverse
Patient5	5.16	5.6	220CO2PC_3	144389	C→T	A119T (GCC→ACC)	treR	HTH‑type transcriptional regulator TreR	Patient5_SNP20
Patient5	5.16	5.6	220CO2PC_7	1301	A→C	V154G (GTA→GGA)	220CO2PC_01570	hypothetical protein	Patient5_SNP16_reverse
Patient5	5.16	5.6	220CO2PC_9	15645	Δ30 bp	coding (384‑413/957 nt)	rsmH	Ribosomal RNA small subunit methyltransferase H	Patient5_SNP18
Patient5	5.17	5.6	220CO2PC_1	194016	G→A	G207D (GGT→GAT)	hprK	HPr kinase/phosphorylase	Patient5_SNP17
Patient5	5.17	5.6	220CO2PC_2	274740	T→G	*196E (TAG→GAG)	cfiB	2‑oxoglutarate carboxylase small subunit	Patient5_SNP15_reverse
Patient5	5.17	5.6	220CO2PC_7	1301	A→C	V154G (GTA→GGA)	220CO2PC_01570	hypothetical protein	Patient5_SNP16_reverse
Patient5	5.17	5.6	220CO2PC_9	15645	Δ30 bp	coding (384‑413/957 nt)	rsmH	Ribosomal RNA small subunit methyltransferase H	Patient5_SNP18
Patient5	5.18	5.6	220CO2PC_1	194016	G→A	G207D (GGT→GAT)	hprK	HPr kinase/phosphorylase	Patient5_SNP17
Patient5	5.18	5.6	220CO2PC_2	274740	T→G	*196E (TAG→GAG)	cfiB	2‑oxoglutarate carboxylase small subunit	Patient5_SNP15_reverse
Patient5	5.18	5.6	220CO2PC_7	1301	A→C	V154G (GTA→GGA)	220CO2PC_01570	hypothetical protein	Patient5_SNP16_reverse
Patient5	5.18	5.6	220CO2PC_9	15645	Δ30 bp	coding (384‑413/957 nt)	rsmH	Ribosomal RNA small subunit methyltransferase H	Patient5_SNP18
Patient5	5.1	5.7	220ANAGC_10	37076	T→G	C149G (TGT→GGT)	fba	Fructose‑bisphosphate aldolase	Patient5_SNP5_reverse
Patient5	5.1	5.7	220ANAGC_3	149072	T→G	Y171D (TAC→GAC)	proB	Glutamate 5‑kinase 1	Patient5_SNP4_reverse
Patient5	5.1	5.7	220ANAGC_9	117807	G→T	G185V (GGA→GTA)	pfkA	ATP‑dependent 6‑phosphofructokinase	Patient5_SNP3_reverse
Patient5	5.2	5.7	220ANAGC_10	37076	T→G	C149G (TGT→GGT)	fba	Fructose‑bisphosphate aldolase	Patient5_SNP5_reverse
Patient5	5.2	5.7	220ANAGC_3	149072	T→G	Y171D (TAC→GAC)	proB	Glutamate 5‑kinase 1	Patient5_SNP4_reverse
Patient5	5.2	5.7	220ANAGC_9	117807	G→T	G185V (GGA→GTA)	pfkA	ATP‑dependent 6‑phosphofructokinase	Patient5_SNP3_reverse
Patient5	5.3	5.7	220ANAGC_10	37076	T→G	C149G (TGT→GGT)	fba	Fructose‑bisphosphate aldolase	Patient5_SNP5_reverse
Patient5	5.3	5.7	220ANAGC_3	149072	T→G	Y171D (TAC→GAC)	proB	Glutamate 5‑kinase 1	Patient5_SNP4_reverse
Patient5	5.3	5.7	220ANAGC_9	117807	G→T	G185V (GGA→GTA)	pfkA	ATP‑dependent 6‑phosphofructokinase	Patient5_SNP3_reverse
Patient5	5.4	5.7	220ANAGC_10	37076	T→G	C149G (TGT→GGT)	fba	Fructose‑bisphosphate aldolase	Patient5_SNP5_reverse
Patient5	5.4	5.7	220ANAGC_11	49881	G→T	intergenic (‑55/‑154)	ltaS1_2 /220ANAGC_01982	Lipoteichoic acid synthase 1/hypothetical protein	Patient5_SNP1
Patient5	5.4	5.7	220ANAGC_3	149072	T→G	Y171D (TAC→GAC)	proB	Glutamate 5‑kinase 1	Patient5_SNP4_reverse
Patient5	5.4	5.7	220ANAGC_3	181404	C→A	G70* (GGA→TGA)	rpsR	30S ribosomal protein S18	Patient5_SNP11
Patient5	5.4	5.7	220ANAGC_37	2196	C→T	E145K (GAA→AAA)	tnpR	Transposon gamma‑delta resolvase	Patient5_SNP10
Patient5	5.4	5.7	220ANAGC_7	49097	G→T	V340V (GTC→GTA)	nhaC_1	Na(+)/H(+) antiporter NhaC	Patient5_SNP12
Patient5	5.4	5.7	220ANAGC_8	53377	(T)7→6	intergenic (‑146/+328)	220ANAGC_01614 / 220ANAGC_01615	hypothetical protein/hypothetical protein	Patient5_SNP13
Patient5	5.5	5.7	220ANAGC_10	37076	T→G	C149G (TGT→GGT)	fba	Fructose‑bisphosphate aldolase	Patient5_SNP5_reverse
Patient5	5.5	5.7	220ANAGC_12	55362	G→A	A130T (GCC→ACC)	greA	Transcription elongation factor GreA	Patient5_SNP14
Patient5	5.5	5.7	220ANAGC_2	232292	G→A	S57L (TCG→TTG)	220ANAGC_00685	hypothetical protein	Patient5_SNP22
Patient5	5.5	5.7	220ANAGC_3	149072	T→G	Y171D (TAC→GAC)	proB	Glutamate 5‑kinase 1	Patient5_SNP4_reverse
Patient5	5.5	5.7	220ANAGC_9	118013	G→T	G254C (GGC→TGC)	pfkA	ATP‑dependent 6‑phosphofructokinase	Patient5_SNP2
Patient5	5.6	5.7	220ANAGC_10	37076	T→G	C149G (TGT→GGT)	fba	Fructose‑bisphosphate aldolase	Patient5_SNP5_reverse
Patient5	5.6	5.7	220ANAGC_24	23705	G→T	G154V (GGA→GTA)	lsrC	Autoinducer 2 import system permease protein LsrC	Patient5_SNP16
Patient5	5.6	5.7	220ANAGC_3	149072	T→G	Y171D (TAC→GAC)	proB	Glutamate 5‑kinase 1	Patient5_SNP4_reverse
Patient5	5.6	5.7	220ANAGC_4	170034	G→T	E196* (GAG→TAG)	cfiB	2‑oxoglutarate carboxylase small subunit	Patient5_SNP15
Patient5	5.8	5.7	220ANAGC_10	37076	T→G	C149G (TGT→GGT)	fba	Fructose‑bisphosphate aldolase	Patient5_SNP5_reverse
Patient5	5.8	5.7	220ANAGC_18	26729	G→T	Q13K (CAA→AAA)	nudF	ADP‑ribose pyrophosphatase	Patient5_SNP6
Patient5	5.8	5.7	220ANAGC_2	76648	G→T	D109Y (GAT→TAT)	220ANAGC_00548	hypothetical protein	Patient5_SNP9
Patient5	5.8	5.7	220ANAGC_2	203643	C→T	intergenic (‑581/+565)	220ANAGC_00666 / 220ANAGC_00667	hypothetical protein/hypothetical protein	Patient5_SNP8
Patient5	5.8	5.7	220ANAGC_2	227185	5 bp→5 bp	intergenic (+23/‑243)	brpA/220ANAGC_00684	Biofilm regulatory protein A/hypothetical protein	Patient5_SNP7
Patient5	5.8	5.7	220ANAGC_3	149072	T→G	Y171D (TAC→GAC)	proB	Glutamate 5‑kinase 1	Patient5_SNP4_reverse
Patient5	5.8	5.7	220ANAGC_9	117807	G→T	G185V (GGA→GTA)	pfkA	ATP‑dependent 6‑phosphofructokinase	Patient5_SNP3_reverse
Patient5	5.9	5.7	220ANAGC_10	37076	T→G	C149G (TGT→GGT)	fba	Fructose‑bisphosphate aldolase	Patient5_SNP5_reverse
Patient5	5.9	5.7	220ANAGC_3	149072	T→G	Y171D (TAC→GAC)	proB	Glutamate 5‑kinase 1	Patient5_SNP4_reverse
Patient5	5.10	5.7	220ANAGC_1	440884	C→T	G207D (GGT→GAT)	hprK	HPr kinase/phosphorylase	Patient5_SNP17
Patient5	5.10	5.7	220ANAGC_10	37076	T→G	C149G (TGT→GGT)	fba	Fructose‑bisphosphate aldolase	Patient5_SNP5_reverse
Patient5	5.10	5.7	220ANAGC_3	149072	T→G	Y171D (TAC→GAC)	proB	Glutamate 5‑kinase 1	Patient5_SNP4_reverse
Patient5	5.10	5.7	220ANAGC_9	16104	Δ30 bp	coding (384‑413/957 nt)	rsmH	Ribosomal RNA small subunit methyltransferase H	Patient5_SNP18
Patient5	5.11	5.7	220ANAGC_1	440884	C→T	G207D (GGT→GAT)	hprK	HPr kinase/phosphorylase	Patient5_SNP17
Patient5	5.11	5.7	220ANAGC_10	37076	T→G	C149G (TGT→GGT)	fba	Fructose‑bisphosphate aldolase	Patient5_SNP5_reverse
Patient5	5.11	5.7	220ANAGC_3	149072	T→G	Y171D (TAC→GAC)	proB	Glutamate 5‑kinase 1	Patient5_SNP4_reverse
Patient5	5.11	5.7	220ANAGC_9	16104	Δ30 bp	coding (384‑413/957 nt)	rsmH	Ribosomal RNA small subunit methyltransferase H	Patient5_SNP18
Patient5	5.12	5.7	220ANAGC_1	440884	C→T	G207D (GGT→GAT)	hprK	HPr kinase/phosphorylase	Patient5_SNP17
Patient5	5.12	5.7	220ANAGC_10	37076	T→G	C149G (TGT→GGT)	fba	Fructose‑bisphosphate aldolase	Patient5_SNP5_reverse
Patient5	5.12	5.7	220ANAGC_3	149072	T→G	Y171D (TAC→GAC)	proB	Glutamate 5‑kinase 1	Patient5_SNP4_reverse
Patient5	5.12	5.7	220ANAGC_9	16104	Δ30 bp	coding (384‑413/957 nt)	rsmH	Ribosomal RNA small subunit methyltransferase H	Patient5_SNP18
Patient5	5.13	5.7	220ANAGC_1	440884	C→T	G207D (GGT→GAT)	hprK	HPr kinase/phosphorylase	Patient5_SNP17
Patient5	5.13	5.7	220ANAGC_10	37076	T→G	C149G (TGT→GGT)	fba	Fructose‑bisphosphate aldolase	Patient5_SNP5_reverse
Patient5	5.13	5.7	220ANAGC_3	149072	T→G	Y171D (TAC→GAC)	proB	Glutamate 5‑kinase 1	Patient5_SNP4_reverse
Patient5	5.13	5.7	220ANAGC_9	16104	Δ30 bp	coding (384‑413/957 nt)	rsmH	Ribosomal RNA small subunit methyltransferase H	Patient5_SNP18
Patient5	5.14	5.7	220ANAGC_1	440884	C→T	G207D (GGT→GAT)	hprK	HPr kinase/phosphorylase	Patient5_SNP17
Patient5	5.14	5.7	220ANAGC_10	37076	T→G	C149G (TGT→GGT)	fba	Fructose‑bisphosphate aldolase	Patient5_SNP5_reverse
Patient5	5.14	5.7	220ANAGC_3	149072	T→G	Y171D (TAC→GAC)	proB	Glutamate 5‑kinase 1	Patient5_SNP4_reverse
Patient5	5.14	5.7	220ANAGC_9	16104	Δ30 bp	coding (384‑413/957 nt)	rsmH	Ribosomal RNA small subunit methyltransferase H	Patient5_SNP18
Patient5	5.15	5.7	220ANAGC_1	440884	C→T	G207D (GGT→GAT)	hprK	HPr kinase/phosphorylase	Patient5_SNP17
Patient5	5.15	5.7	220ANAGC_10	37076	T→G	C149G (TGT→GGT)	fba	Fructose‑bisphosphate aldolase	Patient5_SNP5_reverse
Patient5	5.15	5.7	220ANAGC_3	149072	T→G	Y171D (TAC→GAC)	proB	Glutamate 5‑kinase 1	Patient5_SNP4_reverse
Patient5	5.15	5.7	220ANAGC_9	16104	Δ30 bp	coding (384‑413/957 nt)	rsmH	Ribosomal RNA small subunit methyltransferase H	Patient5_SNP18
Patient5	5.16	5.7	220ANAGC_1	287406	G→T	H125N (CAT→AAT)	rhaS	HTH‑type transcriptional activator RhaS	Patient5_SNP19
Patient5	5.16	5.7	220ANAGC_1	440884	C→T	G207D (GGT→GAT)	hprK	HPr kinase/phosphorylase	Patient5_SNP17
Patient5	5.16	5.7	220ANAGC_10	37076	T→G	C149G (TGT→GGT)	fba	Fructose‑bisphosphate aldolase	Patient5_SNP5_reverse
Patient5	5.16	5.7	220ANAGC_2	144389	C→T	A119T (GCC→ACC)	treR	HTH‑type transcriptional regulator TreR	Patient5_SNP20
Patient5	5.16	5.7	220ANAGC_3	149072	T→G	Y171D (TAC→GAC)	proB	Glutamate 5‑kinase 1	Patient5_SNP4_reverse
Patient5	5.16	5.7	220ANAGC_8	86781	G→A	N218N (AAC→AAT)	lepA	Elongation factor 4	Patient5_SNP21
Patient5	5.16	5.7	220ANAGC_9	16104	Δ30 bp	coding (384‑413/957 nt)	rsmH	Ribosomal RNA small subunit methyltransferase H	Patient5_SNP18
Patient5	5.17	5.7	220ANAGC_1	440884	C→T	G207D (GGT→GAT)	hprK	HPr kinase/phosphorylase	Patient5_SNP17
Patient5	5.17	5.7	220ANAGC_10	37076	T→G	C149G (TGT→GGT)	fba	Fructose‑bisphosphate aldolase	Patient5_SNP5_reverse
Patient5	5.17	5.7	220ANAGC_3	149072	T→G	Y171D (TAC→GAC)	proB	Glutamate 5‑kinase 1	Patient5_SNP4_reverse
Patient5	5.17	5.7	220ANAGC_9	16104	Δ30 bp	coding (384‑413/957 nt)	rsmH	Ribosomal RNA small subunit methyltransferase H	Patient5_SNP18
Patient5	5.18	5.7	220ANAGC_1	440884	C→T	G207D (GGT→GAT)	hprK	HPr kinase/phosphorylase	Patient5_SNP17
Patient5	5.18	5.7	220ANAGC_10	37076	T→G	C149G (TGT→GGT)	fba	Fructose‑bisphosphate aldolase	Patient5_SNP5_reverse
Patient5	5.18	5.7	220ANAGC_3	149072	T→G	Y171D (TAC→GAC)	proB	Glutamate 5‑kinase 1	Patient5_SNP4_reverse
Patient5	5.18	5.7	220ANAGC_9	16104	Δ30 bp	coding (384‑413/957 nt)	rsmH	Ribosomal RNA small subunit methyltransferase H	Patient5_SNP18
Patient5	5.1	5.8	220ANAMC_1	46165	5 bp→5 bp	intergenic (‑243/+23)	220ANAMC_00041 / brpA	hypothetical protein/Biofilm regulatory protein A	Patient5_SNP7_reverse
Patient5	5.1	5.8	220ANAMC_1	69711	A→G	intergenic (+565/‑581)	220ANAMC_00058/220ANAMC_00059	hypothetical protein/hypothetical protein	Patient5_SNP8_reverse
Patient5	5.1	5.8	220ANAMC_1	196706	A→C	Y109D (TAT→GAT)	220ANAMC_00177	hypothetical protein	Patient5_SNP9_reverse
Patient5	5.1	5.8	220ANAMC_9	77992	A→C	K13Q (AAA→CAA)	nudF	ADP‑ribose pyrophosphatase	Patient5_SNP6_reverse
Patient5	5.2	5.8	220ANAMC_1	46165	5 bp→5 bp	intergenic (‑243/+23)	220ANAMC_00041 / brpA	hypothetical protein/Biofilm regulatory protein A	Patient5_SNP7_reverse
Patient5	5.2	5.8	220ANAMC_1	69711	A→G	intergenic (+565/‑581)	220ANAMC_00058/220ANAMC_00059	hypothetical protein/hypothetical protein	Patient5_SNP8_reverse
Patient5	5.2	5.8	220ANAMC_1	196706	A→C	Y109D (TAT→GAT)	220ANAMC_00177	hypothetical protein	Patient5_SNP9_reverse
Patient5	5.2	5.8	220ANAMC_9	77992	A→C	K13Q (AAA→CAA)	nudF	ADP‑ribose pyrophosphatase	Patient5_SNP6_reverse
Patient5	5.3	5.8	220ANAMC_1	46165	5 bp→5 bp	intergenic (‑243/+23)	220ANAMC_00041 / brpA	hypothetical protein/Biofilm regulatory protein A	Patient5_SNP7_reverse
Patient5	5.3	5.8	220ANAMC_1	69711	A→G	intergenic (+565/‑581)	220ANAMC_00058/220ANAMC_00059	hypothetical protein/hypothetical protein	Patient5_SNP8_reverse
Patient5	5.3	5.8	220ANAMC_1	196706	A→C	Y109D (TAT→GAT)	220ANAMC_00177	hypothetical protein	Patient5_SNP9_reverse
Patient5	5.3	5.8	220ANAMC_9	77992	A→C	K13Q (AAA→CAA)	nudF	ADP‑ribose pyrophosphatase	Patient5_SNP6_reverse
Patient5	5.4	5.8	220ANAMC_1	46165	5 bp→5 bp	intergenic (‑243/+23)	220ANAMC_00041 / brpA	hypothetical protein/Biofilm regulatory protein A	Patient5_SNP7_reverse
Patient5	5.4	5.8	220ANAMC_1	69711	A→G	intergenic (+565/‑581)	220ANAMC_00058/220ANAMC_00059	hypothetical protein/hypothetical protein	Patient5_SNP8_reverse
Patient5	5.4	5.8	220ANAMC_1	196706	A→C	Y109D (TAT→GAT)	220ANAMC_00177	hypothetical protein	Patient5_SNP9_reverse
Patient5	5.4	5.8	220ANAMC_11	53377	(T)7→6	intergenic (‑146/+328)	220ANAMC_01571 / 220ANAMC_01572	hypothetical protein/hypothetical protein	Patient5_SNP13
Patient5	5.4	5.8	220ANAMC_14	44036	G→T	G70* (GGA→TGA)	rpsR	30S ribosomal protein S18	Patient5_SNP11
Patient5	5.4	5.8	220ANAMC_18	49900	G→T	intergenic (‑55/‑154)	ltaS1_2 /220ANAMC_02042	Lipoteichoic acid synthase 1/hypothetical protein	Patient5_SNP1
Patient5	5.4	5.8	220ANAMC_29	2198	C→T	E145K (GAA→AAA)	tnpR	Transposon gamma‑delta resolvase	Patient5_SNP10
Patient5	5.4	5.8	220ANAMC_3	74034	G→T	V340V (GTC→GTA)	nhaC_1	Na(+)/H(+) antiporter NhaC	Patient5_SNP12
Patient5	5.4	5.8	220ANAMC_8	7946	A→C	V185G (GTA→GGA)	pfkA	ATP‑dependent 6‑phosphofructokinase	Patient5_SNP3
Patient5	5.4	5.8	220ANAMC_9	77992	A→C	K13Q (AAA→CAA)	nudF	ADP‑ribose pyrophosphatase	Patient5_SNP6_reverse
Patient5	5.5	5.8	220ANAMC_1	41062	C→T	S57L (TCG→TTG)	220ANAMC_00040	hypothetical protein	Patient5_SNP22
Patient5	5.5	5.8	220ANAMC_1	46165	5 bp→5 bp	intergenic (‑243/+23)	220ANAMC_00041 / brpA	hypothetical protein/Biofilm regulatory protein A	Patient5_SNP7_reverse
Patient5	5.5	5.8	220ANAMC_1	69711	A→G	intergenic (+565/‑581)	220ANAMC_00058/220ANAMC_00059	hypothetical protein/hypothetical protein	Patient5_SNP8_reverse
Patient5	5.5	5.8	220ANAMC_1	196706	A→C	Y109D (TAT→GAT)	220ANAMC_00177	hypothetical protein	Patient5_SNP9_reverse
Patient5	5.5	5.8	220ANAMC_21	31865	G→A	A130T (GCC→ACC)	greA	Transcription elongation factor GreA	Patient5_SNP14
Patient5	5.5	5.8	220ANAMC_8	7740	C→A	G254C (GGC→TGC)	pfkA	ATP‑dependent 6‑phosphofructokinase	Patient5_SNP2
Patient5	5.5	5.8	220ANAMC_8	7946	A→C	V185G (GTA→GGA)	pfkA	ATP‑dependent 6‑phosphofructokinase	Patient5_SNP3
Patient5	5.5	5.8	220ANAMC_9	77992	A→C	K13Q (AAA→CAA)	nudF	ADP‑ribose pyrophosphatase	Patient5_SNP6_reverse
Patient5	5.6	5.8	220ANAMC_1	46165	5 bp→5 bp	intergenic (‑243/+23)	220ANAMC_00041 / brpA	hypothetical protein/Biofilm regulatory protein A	Patient5_SNP7_reverse
Patient5	5.6	5.8	220ANAMC_1	69711	A→G	intergenic (+565/‑581)	220ANAMC_00058/220ANAMC_00059	hypothetical protein/hypothetical protein	Patient5_SNP8_reverse
Patient5	5.6	5.8	220ANAMC_1	196706	A→C	Y109D (TAT→GAT)	220ANAMC_00177	hypothetical protein	Patient5_SNP9_reverse
Patient5	5.6	5.8	220ANAMC_19	14780	G→T	E196* (GAG→TAG)	cfiB	2‑oxoglutarate carboxylase small subunit	Patient5_SNP15
Patient5	5.6	5.8	220ANAMC_5	148703	G→T	G154V (GGA→GTA)	lsrC	Autoinducer 2 import system permease protein LsrC	Patient5_SNP16
Patient5	5.6	5.8	220ANAMC_8	7946	A→C	V185G (GTA→GGA)	pfkA	ATP‑dependent 6‑phosphofructokinase	Patient5_SNP3
Patient5	5.6	5.8	220ANAMC_9	77992	A→C	K13Q (AAA→CAA)	nudF	ADP‑ribose pyrophosphatase	Patient5_SNP6_reverse
Patient5	5.7	5.8	220ANAMC_1	46165	5 bp→5 bp	intergenic (‑243/+23)	220ANAMC_00041 / brpA	hypothetical protein/Biofilm regulatory protein A	Patient5_SNP7_reverse
Patient5	5.7	5.8	220ANAMC_1	69711	A→G	intergenic (+565/‑581)	220ANAMC_00058/220ANAMC_00059	hypothetical protein/hypothetical protein	Patient5_SNP8_reverse
Patient5	5.7	5.8	220ANAMC_1	196706	A→C	Y109D (TAT→GAT)	220ANAMC_00177	hypothetical protein	Patient5_SNP9_reverse
Patient5	5.7	5.8	220ANAMC_10	85215	G→T	D171Y (GAC→TAC)	proB	Glutamate 5‑kinase 1	Patient5_SNP4
Patient5	5.7	5.8	220ANAMC_5	37076	G→T	G149C (GGT→TGT)	fba	Fructose‑bisphosphate aldolase	Patient5_SNP5
Patient5	5.7	5.8	220ANAMC_8	7946	A→C	V185G (GTA→GGA)	pfkA	ATP‑dependent 6‑phosphofructokinase	Patient5_SNP3
Patient5	5.7	5.8	220ANAMC_9	77992	A→C	K13Q (AAA→CAA)	nudF	ADP‑ribose pyrophosphatase	Patient5_SNP6_reverse
Patient5	5.9	5.8	220ANAMC_1	46165	5 bp→5 bp	intergenic (‑243/+23)	220ANAMC_00041 / brpA	hypothetical protein/Biofilm regulatory protein A	Patient5_SNP7_reverse
Patient5	5.9	5.8	220ANAMC_1	69711	A→G	intergenic (+565/‑581)	220ANAMC_00058/220ANAMC_00059	hypothetical protein/hypothetical protein	Patient5_SNP8_reverse
Patient5	5.9	5.8	220ANAMC_1	196706	A→C	Y109D (TAT→GAT)	220ANAMC_00177	hypothetical protein	Patient5_SNP9_reverse
Patient5	5.9	5.8	220ANAMC_9	77992	A→C	K13Q (AAA→CAA)	nudF	ADP‑ribose pyrophosphatase	Patient5_SNP6_reverse
Patient5	5.9	5.8	220ANAMC_8	7946	A→C	V185G (GTA→GGA)	pfkA	ATP‑dependent 6‑phosphofructokinase	Patient5_SNP3
Patient5	5.10	5.8	220ANAMC_1	46165	5 bp→5 bp	intergenic (‑243/+23)	220ANAMC_00041 / brpA	hypothetical protein/Biofilm regulatory protein A	Patient5_SNP7_reverse
Patient5	5.10	5.8	220ANAMC_1	69711	A→G	intergenic (+565/‑581)	220ANAMC_00058/220ANAMC_00059	hypothetical protein/hypothetical protein	Patient5_SNP8_reverse
Patient5	5.10	5.8	220ANAMC_1	196706	A→C	Y109D (TAT→GAT)	220ANAMC_00177	hypothetical protein	Patient5_SNP9_reverse
Patient5	5.10	5.8	220ANAMC_2	213654	C→T	G207D (GGT→GAT)	hprK	HPr kinase/phosphorylase	Patient5_SNP17
Patient5	5.10	5.8	220ANAMC_8	7946	A→C	V185G (GTA→GGA)	pfkA	ATP‑dependent 6‑phosphofructokinase	Patient5_SNP3
Patient5	5.10	5.8	220ANAMC_8	109636	Δ30 bp	coding (368‑397/957 nt)	rsmH	Ribosomal RNA small subunit methyltransferase H	Patient5_SNP18
Patient5	5.10	5.8	220ANAMC_9	77992	A→C	K13Q (AAA→CAA)	nudF	ADP‑ribose pyrophosphatase	Patient5_SNP6_reverse
Patient5	5.11	5.8	220ANAMC_1	46165	5 bp→5 bp	intergenic (‑243/+23)	220ANAMC_00041 / brpA	hypothetical protein/Biofilm regulatory protein A	Patient5_SNP7_reverse
Patient5	5.11	5.8	220ANAMC_1	69711	A→G	intergenic (+565/‑581)	220ANAMC_00058/220ANAMC_00059	hypothetical protein/hypothetical protein	Patient5_SNP8_reverse
Patient5	5.11	5.8	220ANAMC_1	196706	A→C	Y109D (TAT→GAT)	220ANAMC_00177	hypothetical protein	Patient5_SNP9_reverse
Patient5	5.11	5.8	220ANAMC_2	213654	C→T	G207D (GGT→GAT)	hprK	HPr kinase/phosphorylase	Patient5_SNP17
Patient5	5.11	5.8	220ANAMC_8	7946	A→C	V185G (GTA→GGA)	pfkA	ATP‑dependent 6‑phosphofructokinase	Patient5_SNP3
Patient5	5.11	5.8	220ANAMC_8	109636	Δ30 bp	coding (368‑397/957 nt)	rsmH	Ribosomal RNA small subunit methyltransferase H	Patient5_SNP18
Patient5	5.11	5.8	220ANAMC_9	77992	A→C	K13Q (AAA→CAA)	nudF	ADP‑ribose pyrophosphatase	Patient5_SNP6_reverse
Patient5	5.12	5.8	220ANAMC_1	46165	5 bp→5 bp	intergenic (‑243/+23)	220ANAMC_00041 / brpA	hypothetical protein/Biofilm regulatory protein A	Patient5_SNP7_reverse
Patient5	5.12	5.8	220ANAMC_1	69711	A→G	intergenic (+565/‑581)	220ANAMC_00058/220ANAMC_00059	hypothetical protein/hypothetical protein	Patient5_SNP8_reverse
Patient5	5.12	5.8	220ANAMC_1	196706	A→C	Y109D (TAT→GAT)	220ANAMC_00177	hypothetical protein	Patient5_SNP9_reverse
Patient5	5.12	5.8	220ANAMC_2	213654	C→T	G207D (GGT→GAT)	hprK	HPr kinase/phosphorylase	Patient5_SNP17
Patient5	5.12	5.8	220ANAMC_8	7946	A→C	V185G (GTA→GGA)	pfkA	ATP‑dependent 6‑phosphofructokinase	Patient5_SNP3
Patient5	5.12	5.8	220ANAMC_8	109636	Δ30 bp	coding (368‑397/957 nt)	rsmH	Ribosomal RNA small subunit methyltransferase H	Patient5_SNP18
Patient5	5.12	5.8	220ANAMC_9	77992	A→C	K13Q (AAA→CAA)	nudF	ADP‑ribose pyrophosphatase	Patient5_SNP6_reverse
Patient5	5.13	5.8	220ANAMC_1	46165	5 bp→5 bp	intergenic (‑243/+23)	220ANAMC_00041 / brpA	hypothetical protein/Biofilm regulatory protein A	Patient5_SNP7_reverse
Patient5	5.13	5.8	220ANAMC_1	69711	A→G	intergenic (+565/‑581)	220ANAMC_00058/220ANAMC_00059	hypothetical protein/hypothetical protein	Patient5_SNP8_reverse
Patient5	5.13	5.8	220ANAMC_1	196706	A→C	Y109D (TAT→GAT)	220ANAMC_00177	hypothetical protein	Patient5_SNP9_reverse
Patient5	5.13	5.8	220ANAMC_2	213654	C→T	G207D (GGT→GAT)	hprK	HPr kinase/phosphorylase	Patient5_SNP17
Patient5	5.13	5.8	220ANAMC_8	7946	A→C	V185G (GTA→GGA)	pfkA	ATP‑dependent 6‑phosphofructokinase	Patient5_SNP3
Patient5	5.13	5.8	220ANAMC_8	109636	Δ30 bp	coding (368‑397/957 nt)	rsmH	Ribosomal RNA small subunit methyltransferase H	Patient5_SNP18
Patient5	5.13	5.8	220ANAMC_9	77992	A→C	K13Q (AAA→CAA)	nudF	ADP‑ribose pyrophosphatase	Patient5_SNP6_reverse
Patient5	5.14	5.8	220ANAMC_1	46165	5 bp→5 bp	intergenic (‑243/+23)	220ANAMC_00041 / brpA	hypothetical protein/Biofilm regulatory protein A	Patient5_SNP7_reverse
Patient5	5.14	5.8	220ANAMC_1	69711	A→G	intergenic (+565/‑581)	220ANAMC_00058/220ANAMC_00059	hypothetical protein/hypothetical protein	Patient5_SNP8_reverse
Patient5	5.14	5.8	220ANAMC_1	196706	A→C	Y109D (TAT→GAT)	220ANAMC_00177	hypothetical protein	Patient5_SNP9_reverse
Patient5	5.14	5.8	220ANAMC_2	213654	C→T	G207D (GGT→GAT)	hprK	HPr kinase/phosphorylase	Patient5_SNP17
Patient5	5.14	5.8	220ANAMC_8	7946	A→C	V185G (GTA→GGA)	pfkA	ATP‑dependent 6‑phosphofructokinase	Patient5_SNP3
Patient5	5.14	5.8	220ANAMC_8	109636	Δ30 bp	coding (368‑397/957 nt)	rsmH	Ribosomal RNA small subunit methyltransferase H	Patient5_SNP18
Patient5	5.14	5.8	220ANAMC_9	77992	A→C	K13Q (AAA→CAA)	nudF	ADP‑ribose pyrophosphatase	Patient5_SNP6_reverse
Patient5	5.15	5.8	220ANAMC_1	46165	5 bp→5 bp	intergenic (‑243/+23)	220ANAMC_00041 / brpA	hypothetical protein/Biofilm regulatory protein A	Patient5_SNP7_reverse
Patient5	5.15	5.8	220ANAMC_1	69711	A→G	intergenic (+565/‑581)	220ANAMC_00058/220ANAMC_00059	hypothetical protein/hypothetical protein	Patient5_SNP8_reverse
Patient5	5.15	5.8	220ANAMC_1	196706	A→C	Y109D (TAT→GAT)	220ANAMC_00177	hypothetical protein	Patient5_SNP9_reverse
Patient5	5.15	5.8	220ANAMC_2	213654	C→T	G207D (GGT→GAT)	hprK	HPr kinase/phosphorylase	Patient5_SNP17
Patient5	5.15	5.8	220ANAMC_8	7946	A→C	V185G (GTA→GGA)	pfkA	ATP‑dependent 6‑phosphofructokinase	Patient5_SNP3
Patient5	5.15	5.8	220ANAMC_8	109636	Δ30 bp	coding (368‑397/957 nt)	rsmH	Ribosomal RNA small subunit methyltransferase H	Patient5_SNP18
Patient5	5.15	5.8	220ANAMC_9	77992	A→C	K13Q (AAA→CAA)	nudF	ADP‑ribose pyrophosphatase	Patient5_SNP6_reverse
Patient5	5.16	5.8	220ANAMC_1	46165	5 bp→5 bp	intergenic (‑243/+23)	220ANAMC_00041 / brpA	hypothetical protein/Biofilm regulatory protein A	Patient5_SNP7_reverse
Patient5	5.16	5.8	220ANAMC_1	69711	A→G	intergenic (+565/‑581)	220ANAMC_00058/220ANAMC_00059	hypothetical protein/hypothetical protein	Patient5_SNP8_reverse
Patient5	5.16	5.8	220ANAMC_1	128965	G→A	A119T (GCC→ACC)	treR	HTH‑type transcriptional regulator TreR	Patient5_SNP20
Patient5	5.16	5.8	220ANAMC_1	196706	A→C	Y109D (TAT→GAT)	220ANAMC_00177	hypothetical protein	Patient5_SNP9_reverse
Patient5	5.16	5.8	220ANAMC_11	86781	G→A	N218N (AAC→AAT)	lepA	Elongation factor 4	Patient5_SNP21
Patient5	5.16	5.8	220ANAMC_2	60176	G→T	H125N (CAT→AAT)	rhaS	HTH‑type transcriptional activator RhaS	Patient5_SNP19
Patient5	5.16	5.8	220ANAMC_2	213654	C→T	G207D (GGT→GAT)	hprK	HPr kinase/phosphorylase	Patient5_SNP17
Patient5	5.16	5.8	220ANAMC_8	7946	A→C	V185G (GTA→GGA)	pfkA	ATP‑dependent 6‑phosphofructokinase	Patient5_SNP3
Patient5	5.16	5.8	220ANAMC_8	109636	Δ30 bp	coding (368‑397/957 nt)	rsmH	Ribosomal RNA small subunit methyltransferase H	Patient5_SNP18
Patient5	5.16	5.8	220ANAMC_9	77992	A→C	K13Q (AAA→CAA)	nudF	ADP‑ribose pyrophosphatase	Patient5_SNP6_reverse
Patient5	5.17	5.8	220ANAMC_1	46165	5 bp→5 bp	intergenic (‑243/+23)	220ANAMC_00041 / brpA	hypothetical protein/Biofilm regulatory protein A	Patient5_SNP7_reverse
Patient5	5.17	5.8	220ANAMC_1	69711	A→G	intergenic (+565/‑581)	220ANAMC_00058/220ANAMC_00059	hypothetical protein/hypothetical protein	Patient5_SNP8_reverse
Patient5	5.17	5.8	220ANAMC_1	196706	A→C	Y109D (TAT→GAT)	220ANAMC_00177	hypothetical protein	Patient5_SNP9_reverse
Patient5	5.17	5.8	220ANAMC_2	213654	C→T	G207D (GGT→GAT)	hprK	HPr kinase/phosphorylase	Patient5_SNP17
Patient5	5.17	5.8	220ANAMC_8	7946	A→C	V185G (GTA→GGA)	pfkA	ATP‑dependent 6‑phosphofructokinase	Patient5_SNP3
Patient5	5.17	5.8	220ANAMC_8	109636	Δ30 bp	coding (368‑397/957 nt)	rsmH	Ribosomal RNA small subunit methyltransferase H	Patient5_SNP18
Patient5	5.17	5.8	220ANAMC_9	77992	A→C	K13Q (AAA→CAA)	nudF	ADP‑ribose pyrophosphatase	Patient5_SNP6_reverse
Patient5	5.18	5.8	220ANAMC_1	46165	5 bp→5 bp	intergenic (‑243/+23)	220ANAMC_00041 / brpA	hypothetical protein/Biofilm regulatory protein A	Patient5_SNP7_reverse
Patient5	5.18	5.8	220ANAMC_1	69711	A→G	intergenic (+565/‑581)	220ANAMC_00058/220ANAMC_00059	hypothetical protein/hypothetical protein	Patient5_SNP8_reverse
Patient5	5.18	5.8	220ANAMC_1	196706	A→C	Y109D (TAT→GAT)	220ANAMC_00177	hypothetical protein	Patient5_SNP9_reverse
Patient5	5.18	5.8	220ANAMC_2	213654	C→T	G207D (GGT→GAT)	hprK	HPr kinase/phosphorylase	Patient5_SNP17
Patient5	5.18	5.8	220ANAMC_8	7946	A→C	V185G (GTA→GGA)	pfkA	ATP‑dependent 6‑phosphofructokinase	Patient5_SNP3
Patient5	5.18	5.8	220ANAMC_8	109636	Δ30 bp	coding (368‑397/957 nt)	rsmH	Ribosomal RNA small subunit methyltransferase H	Patient5_SNP18
Patient5	5.18	5.8	220ANAMC_9	77992	A→C	K13Q (AAA→CAA)	nudF	ADP‑ribose pyrophosphatase	Patient5_SNP6_reverse
Patient5	5.1	5.9	220ANAPC_12	117350	G→T	G185V (GGA→GTA)	pfkA	ATP‑dependent 6‑phosphofructokinase	Patient5_SNP3_reverse
Patient5	5.2	5.9	220ANAPC_12	117350	G→T	G185V (GGA→GTA)	pfkA	ATP‑dependent 6‑phosphofructokinase	Patient5_SNP3_reverse
Patient5	5.3	5.9	220ANAPC_12	117350	G→T	G185V (GGA→GTA)	pfkA	ATP‑dependent 6‑phosphofructokinase	Patient5_SNP3_reverse
Patient5	5.4	5.9	220ANAPC_1	549791	G→T	intergenic (‑55/‑154)	ltaS1_2 /220ANAPC_00524	Lipoteichoic acid synthase 1/hypothetical protein	Patient5_SNP1
Patient5	5.4	5.9	220ANAPC_11	74335	(A)7→6	intergenic (+334/‑140)	220ANAPC_02017/220ANAPC_02018	hypothetical protein/hypothetical protein	Patient5_SNP13
Patient5	5.4	5.9	220ANAPC_2	58063	G→T	G70* (GGA→TGA)	rpsR	30S ribosomal protein S18	Patient5_SNP11
Patient5	5.4	5.9	220ANAPC_22	2196	C→T	E145K (GAA→AAA)	tnpR	Transposon gamma‑delta resolvase	Patient5_SNP10
Patient5	5.4	5.9	220ANAPC_5	73682	G→T	V340V (GTC→GTA)	nhaC_1	Na(+)/H(+) antiporter NhaC	Patient5_SNP12
Patient5	5.5	5.9	220ANAPC_12	117556	G→T	G254C (GGC→TGC)	pfkA	ATP‑dependent 6‑phosphofructokinase	Patient5_SNP2
Patient5	5.5	5.9	220ANAPC_13	18291	C→T	A130T (GCC→ACC)	greA	Transcription elongation factor GreA	Patient5_SNP14
Patient5	5.5	5.9	220ANAPC_9	93755	G→A	S57L (TCG→TTG)	220ANAPC_01800	hypothetical protein	Patient5_SNP22
Patient5	5.6	5.9	220ANAPC_3	144049	G→T	E196* (GAG→TAG)	cfiB	2‑oxoglutarate carboxylase small subunit	Patient5_SNP15
Patient5	5.6	5.9	220ANAPC_6	1301	C→A	G154V (GGA→GTA)	lsrC	Autoinducer 2 import system permease protein LsrC	Patient5_SNP16
Patient5	5.7	5.9	220ANAPC_2	90395	C→A	D171Y (GAC→TAC)	proB	Glutamate 5‑kinase 1	Patient5_SNP4
Patient5	5.7	5.9	220ANAPC_6	112928	C→A	G149C (GGT→TGT)	fba	Fructose‑bisphosphate aldolase	Patient5_SNP5
Patient5	5.8	5.9	220ANAPC_10	77992	C→A	Q13K (CAA→AAA)	nudF	ADP‑ribose pyrophosphatase	Patient5_SNP6
Patient5	5.8	5.9	220ANAPC_12	117350	G→T	G185V (GGA→GTA)	pfkA	ATP‑dependent 6‑phosphofructokinase	Patient5_SNP3_reverse
Patient5	5.8	5.9	220ANAPC_8	76435	G→T	D109Y (GAT→TAT)	220ANAPC_01663	hypothetical protein	Patient5_SNP9
Patient5	5.8	5.9	220ANAPC_9	65106	C→T	intergenic (‑581/+565)	220ANAPC_01781 / 220ANAPC_01782	hypothetical protein/hypothetical protein	Patient5_SNP8
Patient5	5.8	5.9	220ANAPC_9	88648	5 bp→5 bp	intergenic (+23/‑243)	brpA/220ANAPC_01799	Biofilm regulatory protein A/hypothetical protein	Patient5_SNP7
Patient5	5.10	5.9	220ANAPC_1	440884	C→T	G207D (GGT→GAT)	hprK	HPr kinase/phosphorylase	Patient5_SNP17
Patient5	5.10	5.9	220ANAPC_12	15647	Δ30 bp	coding (384‑413/957 nt)	rsmH	Ribosomal RNA small subunit methyltransferase H	Patient5_SNP18
Patient5	5.11	5.9	220ANAPC_1	440884	C→T	G207D (GGT→GAT)	hprK	HPr kinase/phosphorylase	Patient5_SNP17
Patient5	5.11	5.9	220ANAPC_12	15647	Δ30 bp	coding (384‑413/957 nt)	rsmH	Ribosomal RNA small subunit methyltransferase H	Patient5_SNP18
Patient5	5.12	5.9	220ANAPC_1	440884	C→T	G207D (GGT→GAT)	hprK	HPr kinase/phosphorylase	Patient5_SNP17
Patient5	5.12	5.9	220ANAPC_12	15647	Δ30 bp	coding (384‑413/957 nt)	rsmH	Ribosomal RNA small subunit methyltransferase H	Patient5_SNP18
Patient5	5.13	5.9	220ANAPC_1	440884	C→T	G207D (GGT→GAT)	hprK	HPr kinase/phosphorylase	Patient5_SNP17
Patient5	5.13	5.9	220ANAPC_12	15647	Δ30 bp	coding (384‑413/957 nt)	rsmH	Ribosomal RNA small subunit methyltransferase H	Patient5_SNP18
Patient5	5.14	5.9	220ANAPC_1	440884	C→T	G207D (GGT→GAT)	hprK	HPr kinase/phosphorylase	Patient5_SNP17
Patient5	5.14	5.9	220ANAPC_12	15647	Δ30 bp	coding (384‑413/957 nt)	rsmH	Ribosomal RNA small subunit methyltransferase H	Patient5_SNP18
Patient5	5.15	5.9	220ANAPC_1	440884	C→T	G207D (GGT→GAT)	hprK	HPr kinase/phosphorylase	Patient5_SNP17
Patient5	5.15	5.9	220ANAPC_12	15647	Δ30 bp	coding (384‑413/957 nt)	rsmH	Ribosomal RNA small subunit methyltransferase H	Patient5_SNP18
Patient5	5.16	5.9	220ANAPC_1	287406	G→T	H125N (CAT→AAT)	rhaS	HTH‑type transcriptional activator RhaS	Patient5_SNP19
Patient5	5.16	5.9	220ANAPC_1	440884	C→T	G207D (GGT→GAT)	hprK	HPr kinase/phosphorylase	Patient5_SNP17
Patient5	5.16	5.9	220ANAPC_11	40925	C→T	N218N (AAC→AAT)	lepA	Elongation factor 4	Patient5_SNP21
Patient5	5.16	5.9	220ANAPC_12	15647	Δ30 bp	coding (384‑413/957 nt)	rsmH	Ribosomal RNA small subunit methyltransferase H	Patient5_SNP18
Patient5	5.16	5.9	220ANAPC_9	5852	C→T	A119T (GCC→ACC)	treR	HTH‑type transcriptional regulator TreR	Patient5_SNP20
Patient5	5.17	5.9	220ANAPC_1	440884	C→T	G207D (GGT→GAT)	hprK	HPr kinase/phosphorylase	Patient5_SNP17
Patient5	5.17	5.9	220ANAPC_12	15647	Δ30 bp	coding (384‑413/957 nt)	rsmH	Ribosomal RNA small subunit methyltransferase H	Patient5_SNP18
Patient5	5.18	5.9	220ANAPC_1	440884	C→T	G207D (GGT→GAT)	hprK	HPr kinase/phosphorylase	Patient5_SNP17
Patient5	5.18	5.9	220ANAPC_12	15647	Δ30 bp	coding (384‑413/957 nt)	rsmH	Ribosomal RNA small subunit methyltransferase H	Patient5_SNP18
Patient5	5.1	5.10	222AEGC_1	120719	A→G	D207G (GAT→GGT)	hprK	HPr kinase/phosphorylase	Patient5_SNP17_reverse
Patient5	5.1	5.10	222AEGC_9	26594	+30 bp	coding (383/927 nt)	rsmH	Ribosomal RNA small subunit methyltransferase H	Patient5_SNP18_reverse
Patient5	5.1	5.10	222AEGC_9	128268	G→T	G185V (GGA→GTA)	pfkA	ATP‑dependent 6‑phosphofructokinase	Patient5_SNP3_reverse
Patient5	5.2	5.10	222AEGC_1	120719	A→G	D207G (GAT→GGT)	hprK	HPr kinase/phosphorylase	Patient5_SNP17_reverse
Patient5	5.2	5.10	222AEGC_9	26594	+30 bp	coding (383/927 nt)	rsmH	Ribosomal RNA small subunit methyltransferase H	Patient5_SNP18_reverse
Patient5	5.2	5.10	222AEGC_9	128268	G→T	G185V (GGA→GTA)	pfkA	ATP‑dependent 6‑phosphofructokinase	Patient5_SNP3_reverse
Patient5	5.3	5.10	222AEGC_1	120719	A→G	D207G (GAT→GGT)	hprK	HPr kinase/phosphorylase	Patient5_SNP17_reverse
Patient5	5.3	5.10	222AEGC_9	26594	+30 bp	coding (383/927 nt)	rsmH	Ribosomal RNA small subunit methyltransferase H	Patient5_SNP18_reverse
Patient5	5.3	5.10	222AEGC_9	128268	G→T	G185V (GGA→GTA)	pfkA	ATP‑dependent 6‑phosphofructokinase	Patient5_SNP3_reverse
Patient5	5.4	5.10	222AEGC_1	11812	C→A	intergenic (‑154/‑55)	222AEGC_00012 /ltaS1_1	hypothetical protein/Lipoteichoic acid synthase 1	Patient5_SNP1
Patient5	5.4	5.10	222AEGC_1	120719	A→G	D207G (GAT→GGT)	hprK	HPr kinase/phosphorylase	Patient5_SNP17_reverse
Patient5	5.4	5.10	222AEGC_10	53377	(T)7→6	intergenic (‑146/+328)	222AEGC_02087 / 222AEGC_02088	hypothetical protein/hypothetical protein	Patient5_SNP13
Patient5	5.4	5.10	222AEGC_21	2196	C→T	E145K (GAA→AAA)	tnpR	Transposon gamma‑delta resolvase	Patient5_SNP10
Patient5	5.4	5.10	222AEGC_4	181404	C→A	G70* (GGA→TGA)	rpsR	30S ribosomal protein S18	Patient5_SNP11
Patient5	5.4	5.10	222AEGC_6	82343	C→A	V340V (GTC→GTA)	nhaC_1	Na(+)/H(+) antiporter NhaC	Patient5_SNP12
Patient5	5.4	5.10	222AEGC_9	26594	+30 bp	coding (383/927 nt)	rsmH	Ribosomal RNA small subunit methyltransferase H	Patient5_SNP18_reverse
Patient5	5.5	5.10	222AEGC_1	120719	A→G	D207G (GAT→GGT)	hprK	HPr kinase/phosphorylase	Patient5_SNP17_reverse
Patient5	5.5	5.10	222AEGC_11	55362	G→A	A130T (GCC→ACC)	greA	Transcription elongation factor GreA	Patient5_SNP14
Patient5	5.5	5.10	222AEGC_3	41062	C→T	S57L (TCG→TTG)	222AEGC_00877	hypothetical protein	Patient5_SNP22
Patient5	5.5	5.10	222AEGC_9	26594	+30 bp	coding (383/927 nt)	rsmH	Ribosomal RNA small subunit methyltransferase H	Patient5_SNP18_reverse
Patient5	5.5	5.10	222AEGC_9	128474	G→T	G254C (GGC→TGC)	pfkA	ATP‑dependent 6‑phosphofructokinase	Patient5_SNP2
Patient5	5.6	5.10	222AEGC_1	120719	A→G	D207G (GAT→GGT)	hprK	HPr kinase/phosphorylase	Patient5_SNP17_reverse
Patient5	5.6	5.10	222AEGC_2	274740	G→T	E196* (GAG→TAG)	cfiB	2‑oxoglutarate carboxylase small subunit	Patient5_SNP15
Patient5	5.6	5.10	222AEGC_7	1301	C→A	G154V (GGA→GTA)	lsrC	Autoinducer 2 import system permease protein LsrC	Patient5_SNP16
Patient5	5.6	5.10	222AEGC_9	26594	+30 bp	coding (383/927 nt)	rsmH	Ribosomal RNA small subunit methyltransferase H	Patient5_SNP18_reverse
Patient5	5.7	5.10	222AEGC_1	120719	A→G	D207G (GAT→GGT)	hprK	HPr kinase/phosphorylase	Patient5_SNP17_reverse
Patient5	5.7	5.10	222AEGC_4	149072	G→T	D171Y (GAC→TAC)	proB	Glutamate 5‑kinase 1	Patient5_SNP4
Patient5	5.7	5.10	222AEGC_7	112928	C→A	G149C (GGT→TGT)	fba	Fructose‑bisphosphate aldolase	Patient5_SNP5
Patient5	5.7	5.10	222AEGC_9	26594	+30 bp	coding (383/927 nt)	rsmH	Ribosomal RNA small subunit methyltransferase H	Patient5_SNP18_reverse
Patient5	5.8	5.10	222AEGC_1	120719	A→G	D207G (GAT→GGT)	hprK	HPr kinase/phosphorylase	Patient5_SNP17_reverse
Patient5	5.8	5.10	222AEGC_2	77992	C→A	Q13K (CAA→AAA)	nudF	ADP‑ribose pyrophosphatase	Patient5_SNP6
Patient5	5.8	5.10	222AEGC_3	46165	5 bp→5 bp	intergenic (‑243/+23)	222AEGC_00878 / brpA	hypothetical protein/Biofilm regulatory protein A	Patient5_SNP7
Patient5	5.8	5.10	222AEGC_3	69711	G→A	intergenic (+565/‑581)	222AEGC_00895/222AEGC_00896	hypothetical protein/hypothetical protein	Patient5_SNP8
Patient5	5.8	5.10	222AEGC_3	196706	C→A	D109Y (GAT→TAT)	222AEGC_01014	hypothetical protein	Patient5_SNP9
Patient5	5.8	5.10	222AEGC_9	26594	+30 bp	coding (383/927 nt)	rsmH	Ribosomal RNA small subunit methyltransferase H	Patient5_SNP18_reverse
Patient5	5.8	5.10	222AEGC_9	128268	G→T	G185V (GGA→GTA)	pfkA	ATP‑dependent 6‑phosphofructokinase	Patient5_SNP3_reverse
Patient5	5.9	5.10	222AEGC_1	120719	A→G	D207G (GAT→GGT)	hprK	HPr kinase/phosphorylase	Patient5_SNP17_reverse
Patient5	5.9	5.10	222AEGC_9	26594	+30 bp	coding (383/927 nt)	rsmH	Ribosomal RNA small subunit methyltransferase H	Patient5_SNP18_reverse
Patient5	5.16	5.10	222AEGC_1	274197	C→A	H125N (CAT→AAT)	rhaS	HTH‑type transcriptional activator RhaS	Patient5_SNP19
Patient5	5.16	5.10	222AEGC_10	86781	G→A	N218N (AAC→AAT)	lepA	Elongation factor 4	Patient5_SNP21
Patient5	5.16	5.10	222AEGC_3	128965	G→A	A119T (GCC→ACC)	treR	HTH‑type transcriptional regulator TreR	Patient5_SNP20
Patient5	5.1	5.11	222AEMC_1	120709	A→G	D207G (GAT→GGT)	hprK	HPr kinase/phosphorylase	Patient5_SNP17_reverse
Patient5	5.1	5.11	222AEMC_3	7946	C→A	G185V (GGA→GTA)	pfkA	ATP‑dependent 6‑phosphofructokinase	Patient5_SNP3_reverse
Patient5	5.1	5.11	222AEMC_3	109635	+30 bp	coding (368/927 nt)	rsmH	Ribosomal RNA small subunit methyltransferase H	Patient5_SNP18_reverse
Patient5	5.2	5.11	222AEMC_1	120709	A→G	D207G (GAT→GGT)	hprK	HPr kinase/phosphorylase	Patient5_SNP17_reverse
Patient5	5.2	5.11	222AEMC_3	7946	C→A	G185V (GGA→GTA)	pfkA	ATP‑dependent 6‑phosphofructokinase	Patient5_SNP3_reverse
Patient5	5.2	5.11	222AEMC_3	109635	+30 bp	coding (368/927 nt)	rsmH	Ribosomal RNA small subunit methyltransferase H	Patient5_SNP18_reverse
Patient5	5.3	5.11	222AEMC_1	120709	A→G	D207G (GAT→GGT)	hprK	HPr kinase/phosphorylase	Patient5_SNP17_reverse
Patient5	5.3	5.11	222AEMC_3	7946	C→A	G185V (GGA→GTA)	pfkA	ATP‑dependent 6‑phosphofructokinase	Patient5_SNP3_reverse
Patient5	5.3	5.11	222AEMC_3	109635	+30 bp	coding (368/927 nt)	rsmH	Ribosomal RNA small subunit methyltransferase H	Patient5_SNP18_reverse
Patient5	5.4	5.11	222AEMC_1	11802	C→A	intergenic (‑154/‑55)	222AEMC_00012 /ltaS1_1	hypothetical protein/Lipoteichoic acid synthase 1	Patient5_SNP1
Patient5	5.4	5.11	222AEMC_1	120709	A→G	D207G (GAT→GGT)	hprK	HPr kinase/phosphorylase	Patient5_SNP17_reverse
Patient5	5.4	5.11	222AEMC_22	24566	G→A	E145K (GAA→AAA)	tnpR	Transposon gamma‑delta resolvase	Patient5_SNP10
Patient5	5.4	5.11	222AEMC_3	109635	+30 bp	coding (368/927 nt)	rsmH	Ribosomal RNA small subunit methyltransferase H	Patient5_SNP18_reverse
Patient5	5.4	5.11	222AEMC_5	181404	C→A	G70* (GGA→TGA)	rpsR	30S ribosomal protein S18	Patient5_SNP11
Patient5	5.4	5.11	222AEMC_8	53245	(T)7→6	intergenic (‑146/+328)	222AEMC_01918 / 222AEMC_01919	hypothetical protein/hypothetical protein	Patient5_SNP13
Patient5	5.4	5.11	222AEMC_9	49097	G→T	V340V (GTC→GTA)	nhaC_1	Na(+)/H(+) antiporter NhaC	Patient5_SNP12
Patient5	5.5	5.11	222AEMC_1	120709	A→G	D207G (GAT→GGT)	hprK	HPr kinase/phosphorylase	Patient5_SNP17_reverse
Patient5	5.5	5.11	222AEMC_10	55362	G→A	A130T (GCC→ACC)	greA	Transcription elongation factor GreA	Patient5_SNP14
Patient5	5.5	5.11	222AEMC_3	7740	C→A	G254C (GGC→TGC)	pfkA	ATP‑dependent 6‑phosphofructokinase	Patient5_SNP2
Patient5	5.5	5.11	222AEMC_3	109635	+30 bp	coding (368/927 nt)	rsmH	Ribosomal RNA small subunit methyltransferase H	Patient5_SNP18_reverse
Patient5	5.5	5.11	222AEMC_4	232292	G→A	S57L (TCG→TTG)	222AEMC_01328	hypothetical protein	Patient5_SNP22
Patient5	5.6	5.11	222AEMC_1	120709	A→G	D207G (GAT→GGT)	hprK	HPr kinase/phosphorylase	Patient5_SNP17_reverse
Patient5	5.6	5.11	222AEMC_2	46464	C→A	E196* (GAG→TAG)	cfiB	2‑oxoglutarate carboxylase small subunit	Patient5_SNP15
Patient5	5.6	5.11	222AEMC_3	109635	+30 bp	coding (368/927 nt)	rsmH	Ribosomal RNA small subunit methyltransferase H	Patient5_SNP18_reverse
Patient5	5.6	5.11	222AEMC_7	148703	G→T	G154V (GGA→GTA)	lsrC	Autoinducer 2 import system permease protein LsrC	Patient5_SNP16
Patient5	5.7	5.11	222AEMC_1	120709	A→G	D207G (GAT→GGT)	hprK	HPr kinase/phosphorylase	Patient5_SNP17_reverse
Patient5	5.7	5.11	222AEMC_3	109635	+30 bp	coding (368/927 nt)	rsmH	Ribosomal RNA small subunit methyltransferase H	Patient5_SNP18_reverse
Patient5	5.7	5.11	222AEMC_5	149072	G→T	D171Y (GAC→TAC)	proB	Glutamate 5‑kinase 1	Patient5_SNP4
Patient5	5.7	5.11	222AEMC_7	37076	G→T	G149C (GGT→TGT)	fba	Fructose‑bisphosphate aldolase	Patient5_SNP5
Patient5	5.8	5.11	222AEMC_1	120709	A→G	D207G (GAT→GGT)	hprK	HPr kinase/phosphorylase	Patient5_SNP17_reverse
Patient5	5.8	5.11	222AEMC_2	243213	G→T	Q13K (CAA→AAA)	nudF	ADP‑ribose pyrophosphatase	Patient5_SNP6
Patient5	5.8	5.11	222AEMC_3	7946	C→A	G185V (GGA→GTA)	pfkA	ATP‑dependent 6‑phosphofructokinase	Patient5_SNP3_reverse
Patient5	5.8	5.11	222AEMC_3	109635	+30 bp	coding (368/927 nt)	rsmH	Ribosomal RNA small subunit methyltransferase H	Patient5_SNP18_reverse
Patient5	5.8	5.11	222AEMC_4	76648	G→T	D109Y (GAT→TAT)	222AEMC_01191	hypothetical protein	Patient5_SNP9
Patient5	5.8	5.11	222AEMC_4	203643	C→T	intergenic (‑581/+565)	222AEMC_01309 / 222AEMC_01310	hypothetical protein/hypothetical protein	Patient5_SNP8
Patient5	5.8	5.11	222AEMC_4	227185	5 bp→5 bp	intergenic (+23/‑243)	brpA/222AEMC_01327	Biofilm regulatory protein A/hypothetical protein	Patient5_SNP7
Patient5	5.9	5.11	222AEMC_1	120709	A→G	D207G (GAT→GGT)	hprK	HPr kinase/phosphorylase	Patient5_SNP17_reverse
Patient5	5.9	5.11	222AEMC_3	109635	+30 bp	coding (368/927 nt)	rsmH	Ribosomal RNA small subunit methyltransferase H	Patient5_SNP18_reverse
Patient5	5.16	5.11	222AEMC_1	274187	C→A	H125N (CAT→AAT)	rhaS	HTH‑type transcriptional activator RhaS	Patient5_SNP19
Patient5	5.16	5.11	222AEMC_4	144389	C→T	A119T (GCC→ACC)	treR	HTH‑type transcriptional regulator TreR	Patient5_SNP20
Patient5	5.16	5.11	222AEMC_8	86649	G→A	N218N (AAC→AAT)	lepA	Elongation factor 4	Patient5_SNP21
Patient5	5.1	5.12	222AEPC_1	365127	T→C	D207G (GAT→GGT)	hprK	HPr kinase/phosphorylase	Patient5_SNP17_reverse
Patient5	5.1	5.12	222AEPC_9	19214	+30 bp	coding (383/927 nt)	rsmH	Ribosomal RNA small subunit methyltransferase H	Patient5_SNP18_reverse
Patient5	5.1	5.12	222AEPC_9	120888	G→T	G185V (GGA→GTA)	pfkA	ATP‑dependent 6‑phosphofructokinase	Patient5_SNP3_reverse
Patient5	5.2	5.12	222AEPC_1	365127	T→C	D207G (GAT→GGT)	hprK	HPr kinase/phosphorylase	Patient5_SNP17_reverse
Patient5	5.2	5.12	222AEPC_9	19214	+30 bp	coding (383/927 nt)	rsmH	Ribosomal RNA small subunit methyltransferase H	Patient5_SNP18_reverse
Patient5	5.2	5.12	222AEPC_9	120888	G→T	G185V (GGA→GTA)	pfkA	ATP‑dependent 6‑phosphofructokinase	Patient5_SNP3_reverse
Patient5	5.3	5.12	222AEPC_1	365127	T→C	D207G (GAT→GGT)	hprK	HPr kinase/phosphorylase	Patient5_SNP17_reverse
Patient5	5.3	5.12	222AEPC_9	19214	+30 bp	coding (383/927 nt)	rsmH	Ribosomal RNA small subunit methyltransferase H	Patient5_SNP18_reverse
Patient5	5.3	5.12	222AEPC_9	120888	G→T	G185V (GGA→GTA)	pfkA	ATP‑dependent 6‑phosphofructokinase	Patient5_SNP3_reverse
Patient5	5.4	5.12	222AEPC_1	365127	T→C	D207G (GAT→GGT)	hprK	HPr kinase/phosphorylase	Patient5_SNP17_reverse
Patient5	5.4	5.12	222AEPC_1	474034	G→T	intergenic (‑55/‑154)	ltaS1_1 /222AEPC_00449	Lipoteichoic acid synthase 1/hypothetical protein	Patient5_SNP1
Patient5	5.4	5.12	222AEPC_10	53377	(T)7→6	intergenic (‑146/+328)	222AEPC_02097 / 222AEPC_02098	hypothetical protein/hypothetical protein	Patient5_SNP13
Patient5	5.4	5.12	222AEPC_21	24538	G→A	E145K (GAA→AAA)	tnpR	Transposon gamma‑delta resolvase	Patient5_SNP10
Patient5	5.4	5.12	222AEPC_4	181404	C→A	G70* (GGA→TGA)	rpsR	30S ribosomal protein S18	Patient5_SNP11
Patient5	5.4	5.12	222AEPC_6	82343	C→A	V340V (GTC→GTA)	nhaC_1	Na(+)/H(+) antiporter NhaC	Patient5_SNP12
Patient5	5.4	5.12	222AEPC_9	19214	+30 bp	coding (383/927 nt)	rsmH	Ribosomal RNA small subunit methyltransferase H	Patient5_SNP18_reverse
Patient5	5.5	5.12	222AEPC_1	365127	T→C	D207G (GAT→GGT)	hprK	HPr kinase/phosphorylase	Patient5_SNP17_reverse
Patient5	5.5	5.12	222AEPC_12	18291	C→T	A130T (GCC→ACC)	greA	Transcription elongation factor GreA	Patient5_SNP14
Patient5	5.5	5.12	222AEPC_3	41062	C→T	S57L (TCG→TTG)	222AEPC_00887	hypothetical protein	Patient5_SNP22
Patient5	5.5	5.12	222AEPC_9	19214	+30 bp	coding (383/927 nt)	rsmH	Ribosomal RNA small subunit methyltransferase H	Patient5_SNP18_reverse
Patient5	5.5	5.12	222AEPC_9	121094	G→T	G254C (GGC→TGC)	pfkA	ATP‑dependent 6‑phosphofructokinase	Patient5_SNP2
Patient5	5.6	5.12	222AEPC_1	365127	T→C	D207G (GAT→GGT)	hprK	HPr kinase/phosphorylase	Patient5_SNP17_reverse
Patient5	5.6	5.12	222AEPC_2	46464	C→A	E196* (GAG→TAG)	cfiB	2‑oxoglutarate carboxylase small subunit	Patient5_SNP15
Patient5	5.6	5.12	222AEPC_7	1301	C→A	G154V (GGA→GTA)	lsrC	Autoinducer 2 import system permease protein LsrC	Patient5_SNP16
Patient5	5.6	5.12	222AEPC_9	19214	+30 bp	coding (383/927 nt)	rsmH	Ribosomal RNA small subunit methyltransferase H	Patient5_SNP18_reverse
Patient5	5.7	5.12	222AEPC_1	365127	T→C	D207G (GAT→GGT)	hprK	HPr kinase/phosphorylase	Patient5_SNP17_reverse
Patient5	5.7	5.12	222AEPC_4	149072	G→T	D171Y (GAC→TAC)	proB	Glutamate 5‑kinase 1	Patient5_SNP4
Patient5	5.7	5.12	222AEPC_7	112928	C→A	G149C (GGT→TGT)	fba	Fructose‑bisphosphate aldolase	Patient5_SNP5
Patient5	5.7	5.12	222AEPC_9	19214	+30 bp	coding (383/927 nt)	rsmH	Ribosomal RNA small subunit methyltransferase H	Patient5_SNP18_reverse
Patient5	5.8	5.12	222AEPC_1	365127	T→C	D207G (GAT→GGT)	hprK	HPr kinase/phosphorylase	Patient5_SNP17_reverse
Patient5	5.8	5.12	222AEPC_2	243212	G→T	Q13K (CAA→AAA)	nudF	ADP‑ribose pyrophosphatase	Patient5_SNP6
Patient5	5.8	5.12	222AEPC_3	46165	5 bp→5 bp	intergenic (‑243/+23)	222AEPC_00888 / brpA	hypothetical protein/Biofilm regulatory protein A	Patient5_SNP7
Patient5	5.8	5.12	222AEPC_3	69711	G→A	intergenic (+565/‑581)	222AEPC_00905/222AEPC_00906	hypothetical protein/hypothetical protein	Patient5_SNP8
Patient5	5.8	5.12	222AEPC_3	196706	C→A	D109Y (GAT→TAT)	222AEPC_01024	hypothetical protein	Patient5_SNP9
Patient5	5.8	5.12	222AEPC_9	19214	+30 bp	coding (383/927 nt)	rsmH	Ribosomal RNA small subunit methyltransferase H	Patient5_SNP18_reverse
Patient5	5.8	5.12	222AEPC_9	120888	G→T	G185V (GGA→GTA)	pfkA	ATP‑dependent 6‑phosphofructokinase	Patient5_SNP3_reverse
Patient5	5.9	5.12	222AEPC_1	365127	T→C	D207G (GAT→GGT)	hprK	HPr kinase/phosphorylase	Patient5_SNP17_reverse
Patient5	5.9	5.12	222AEPC_9	19214	+30 bp	coding (383/927 nt)	rsmH	Ribosomal RNA small subunit methyltransferase H	Patient5_SNP18_reverse
Patient5	5.16	5.12	222AEPC_1	211649	G→T	H125N (CAT→AAT)	rhaS	HTH‑type transcriptional activator RhaS	Patient5_SNP19
Patient5	5.16	5.12	222AEPC_10	86781	G→A	N218N (AAC→AAT)	lepA	Elongation factor 4	Patient5_SNP21
Patient5	5.16	5.12	222AEPC_3	128965	G→A	A119T (GCC→ACC)	treR	HTH‑type transcriptional regulator TreR	Patient5_SNP20
Patient5	5.1	5.13	222CO2GC_1	350558	T→C	D207G (GAT→GGT)	hprK	HPr kinase/phosphorylase	Patient5_SNP17_reverse
Patient5	5.1	5.13	222CO2GC_12	63262	G→T	G185V (GGA→GTA)	pfkA	ATP‑dependent 6‑phosphofructokinase	Patient5_SNP3_reverse
Patient5	5.1	5.13	222CO2GC_15	38439	+30 bp	coding (368/927 nt)	rsmH	Ribosomal RNA small subunit methyltransferase H	Patient5_SNP18_reverse
Patient5	5.2	5.13	222CO2GC_1	350558	T→C	D207G (GAT→GGT)	hprK	HPr kinase/phosphorylase	Patient5_SNP17_reverse
Patient5	5.2	5.13	222CO2GC_12	63262	G→T	G185V (GGA→GTA)	pfkA	ATP‑dependent 6‑phosphofructokinase	Patient5_SNP3_reverse
Patient5	5.2	5.13	222CO2GC_15	38439	+30 bp	coding (368/927 nt)	rsmH	Ribosomal RNA small subunit methyltransferase H	Patient5_SNP18_reverse
Patient5	5.3	5.13	222CO2GC_1	350558	T→C	D207G (GAT→GGT)	hprK	HPr kinase/phosphorylase	Patient5_SNP17_reverse
Patient5	5.3	5.13	222CO2GC_12	63262	G→T	G185V (GGA→GTA)	pfkA	ATP‑dependent 6‑phosphofructokinase	Patient5_SNP3_reverse
Patient5	5.3	5.13	222CO2GC_15	38439	+30 bp	coding (368/927 nt)	rsmH	Ribosomal RNA small subunit methyltransferase H	Patient5_SNP18_reverse
Patient5	5.4	5.13	222CO2GC_1	350558	T→C	D207G (GAT→GGT)	hprK	HPr kinase/phosphorylase	Patient5_SNP17_reverse
Patient5	5.4	5.13	222CO2GC_1	459465	G→T	intergenic (‑55/‑154)	ltaS1_1 /222CO2GC_00437	Lipoteichoic acid synthase 1/hypothetical protein	Patient5_SNP1
Patient5	5.4	5.13	222CO2GC_15	38439	+30 bp	coding (368/927 nt)	rsmH	Ribosomal RNA small subunit methyltransferase H	Patient5_SNP18_reverse
Patient5	5.4	5.13	222CO2GC_23	2198	C→T	E145K (GAA→AAA)	tnpR	Transposon gamma‑delta resolvase	Patient5_SNP10
Patient5	5.4	5.13	222CO2GC_3	181404	C→A	G70* (GGA→TGA)	rpsR	30S ribosomal protein S18	Patient5_SNP11
Patient5	5.4	5.13	222CO2GC_6	53547	(T)7→6	intergenic (‑146/+328)	222CO2GC_01375 / 222CO2GC_01376	hypothetical protein/hypothetical protein	Patient5_SNP13
Patient5	5.4	5.13	222CO2GC_9	49092	G→T	V340V (GTC→GTA)	nhaC_1	Na(+)/H(+) antiporter NhaC	Patient5_SNP12
Patient5	5.5	5.13	222CO2GC_1	350558	T→C	D207G (GAT→GGT)	hprK	HPr kinase/phosphorylase	Patient5_SNP17_reverse
Patient5	5.5	5.13	222CO2GC_10	41062	C→T	S57L (TCG→TTG)	222CO2GC_01888	hypothetical protein	Patient5_SNP22
Patient5	5.5	5.13	222CO2GC_12	63468	G→T	G254C (GGC→TGC)	pfkA	ATP‑dependent 6‑phosphofructokinase	Patient5_SNP2
Patient5	5.5	5.13	222CO2GC_15	38439	+30 bp	coding (368/927 nt)	rsmH	Ribosomal RNA small subunit methyltransferase H	Patient5_SNP18_reverse
Patient5	5.5	5.13	222CO2GC_16	31855	G→A	A130T (GCC→ACC)	greA	Transcription elongation factor GreA	Patient5_SNP14
Patient5	5.6	5.13	222CO2GC_1	350558	T→C	D207G (GAT→GGT)	hprK	HPr kinase/phosphorylase	Patient5_SNP17_reverse
Patient5	5.6	5.13	222CO2GC_15	38439	+30 bp	coding (368/927 nt)	rsmH	Ribosomal RNA small subunit methyltransferase H	Patient5_SNP18_reverse
Patient5	5.6	5.13	222CO2GC_2	46464	C→A	E196* (GAG→TAG)	cfiB	2‑oxoglutarate carboxylase small subunit	Patient5_SNP15
Patient5	5.6	5.13	222CO2GC_5	148703	G→T	G154V (GGA→GTA)	lsrC	Autoinducer 2 import system permease protein LsrC	Patient5_SNP16
Patient5	5.7	5.13	222CO2GC_1	350558	T→C	D207G (GAT→GGT)	hprK	HPr kinase/phosphorylase	Patient5_SNP17_reverse
Patient5	5.7	5.13	222CO2GC_15	38439	+30 bp	coding (368/927 nt)	rsmH	Ribosomal RNA small subunit methyltransferase H	Patient5_SNP18_reverse
Patient5	5.7	5.13	222CO2GC_3	149072	G→T	D171Y (GAC→TAC)	proB	Glutamate 5‑kinase 1	Patient5_SNP4
Patient5	5.7	5.13	222CO2GC_5	37076	G→T	G149C (GGT→TGT)	fba	Fructose‑bisphosphate aldolase	Patient5_SNP5
Patient5	5.8	5.13	222CO2GC_1	350558	T→C	D207G (GAT→GGT)	hprK	HPr kinase/phosphorylase	Patient5_SNP17_reverse
Patient5	5.8	5.13	222CO2GC_10	46165	5 bp→5 bp	intergenic (‑243/+23)	222CO2GC_01889 / brpA	hypothetical protein/Biofilm regulatory protein A	Patient5_SNP7
Patient5	5.8	5.13	222CO2GC_10	69711	G→A	intergenic (+565/‑581)	222CO2GC_01906/222CO2GC_01907	hypothetical protein/hypothetical protein	Patient5_SNP8
Patient5	5.8	5.13	222CO2GC_12	63262	G→T	G185V (GGA→GTA)	pfkA	ATP‑dependent 6‑phosphofructokinase	Patient5_SNP3_reverse
Patient5	5.8	5.13	222CO2GC_15	38439	+30 bp	coding (368/927 nt)	rsmH	Ribosomal RNA small subunit methyltransferase H	Patient5_SNP18_reverse
Patient5	5.8	5.13	222CO2GC_2	243212	G→T	Q13K (CAA→AAA)	nudF	ADP‑ribose pyrophosphatase	Patient5_SNP6
Patient5	5.8	5.13	222CO2GC_7	76648	G→T	D109Y (GAT→TAT)	222CO2GC_01518	hypothetical protein	Patient5_SNP9
Patient5	5.9	5.13	222CO2GC_1	350558	T→C	D207G (GAT→GGT)	hprK	HPr kinase/phosphorylase	Patient5_SNP17_reverse
Patient5	5.9	5.13	222CO2GC_15	38439	+30 bp	coding (368/927 nt)	rsmH	Ribosomal RNA small subunit methyltransferase H	Patient5_SNP18_reverse
Patient5	5.16	5.13	222CO2GC_1	197080	G→T	H125N (CAT→AAT)	rhaS	HTH‑type transcriptional activator RhaS	Patient5_SNP19
Patient5	5.16	5.13	222CO2GC_19	35567	G→A	A119T (GCC→ACC)	treR	HTH‑type transcriptional regulator TreR	Patient5_SNP20
Patient5	5.16	5.13	222CO2GC_6	86951	G→A	N218N (AAC→AAT)	lepA	Elongation factor 4	Patient5_SNP21
Patient5	5.1	5.14	222CO2MC_1	194016	A→G	D207G (GAT→GGT)	hprK	HPr kinase/phosphorylase	Patient5_SNP17_reverse
Patient5	5.1	5.14	222CO2MC_11	15942	+30 bp	coding (383/927 nt)	rsmH	Ribosomal RNA small subunit methyltransferase H	Patient5_SNP18_reverse
Patient5	5.1	5.14	222CO2MC_11	117616	G→T	G185V (GGA→GTA)	pfkA	ATP‑dependent 6‑phosphofructokinase	Patient5_SNP3_reverse
Patient5	5.2	5.14	222CO2MC_1	194016	A→G	D207G (GAT→GGT)	hprK	HPr kinase/phosphorylase	Patient5_SNP17_reverse
Patient5	5.2	5.14	222CO2MC_11	15942	+30 bp	coding (383/927 nt)	rsmH	Ribosomal RNA small subunit methyltransferase H	Patient5_SNP18_reverse
Patient5	5.2	5.14	222CO2MC_11	117616	G→T	G185V (GGA→GTA)	pfkA	ATP‑dependent 6‑phosphofructokinase	Patient5_SNP3_reverse
Patient5	5.3	5.14	222CO2MC_1	194016	A→G	D207G (GAT→GGT)	hprK	HPr kinase/phosphorylase	Patient5_SNP17_reverse
Patient5	5.3	5.14	222CO2MC_11	15942	+30 bp	coding (383/927 nt)	rsmH	Ribosomal RNA small subunit methyltransferase H	Patient5_SNP18_reverse
Patient5	5.3	5.14	222CO2MC_11	117616	G→T	G185V (GGA→GTA)	pfkA	ATP‑dependent 6‑phosphofructokinase	Patient5_SNP3_reverse
Patient5	5.4	5.14	222CO2MC_1	85109	C→A	intergenic (‑154/‑55)	222CO2MC_00097 /ltaS1_1	hypothetical protein/Lipoteichoic acid synthase 1	Patient5_SNP1
Patient5	5.4	5.14	222CO2MC_1	194016	A→G	D207G (GAT→GGT)	hprK	HPr kinase/phosphorylase	Patient5_SNP17_reverse
Patient5	5.4	5.14	222CO2MC_10	74457	(A)7→6	intergenic (+334/‑140)	222CO2MC_01953/222CO2MC_01954	hypothetical protein/hypothetical protein	Patient5_SNP13
Patient5	5.4	5.14	222CO2MC_11	15942	+30 bp	coding (383/927 nt)	rsmH	Ribosomal RNA small subunit methyltransferase H	Patient5_SNP18_reverse
Patient5	5.4	5.14	222CO2MC_21	24538	G→A	E145K (GAA→AAA)	tnpR	Transposon gamma‑delta resolvase	Patient5_SNP10
Patient5	5.4	5.14	222CO2MC_3	181404	C→A	G70* (GGA→TGA)	rpsR	30S ribosomal protein S18	Patient5_SNP11
Patient5	5.4	5.14	222CO2MC_6	73682	G→T	V340V (GTC→GTA)	nhaC_1	Na(+)/H(+) antiporter NhaC	Patient5_SNP12
Patient5	5.5	5.14	222CO2MC_1	194016	A→G	D207G (GAT→GGT)	hprK	HPr kinase/phosphorylase	Patient5_SNP17_reverse
Patient5	5.5	5.14	222CO2MC_11	15942	+30 bp	coding (383/927 nt)	rsmH	Ribosomal RNA small subunit methyltransferase H	Patient5_SNP18_reverse
Patient5	5.5	5.14	222CO2MC_11	117822	G→T	G254C (GGC→TGC)	pfkA	ATP‑dependent 6‑phosphofructokinase	Patient5_SNP2
Patient5	5.5	5.14	222CO2MC_13	18291	C→T	A130T (GCC→ACC)	greA	Transcription elongation factor GreA	Patient5_SNP14
Patient5	5.5	5.14	222CO2MC_2	41062	C→T	S57L (TCG→TTG)	222CO2MC_00573	hypothetical protein	Patient5_SNP22
Patient5	5.6	5.14	222CO2MC_1	194016	A→G	D207G (GAT→GGT)	hprK	HPr kinase/phosphorylase	Patient5_SNP17_reverse
Patient5	5.6	5.14	222CO2MC_11	15942	+30 bp	coding (383/927 nt)	rsmH	Ribosomal RNA small subunit methyltransferase H	Patient5_SNP18_reverse
Patient5	5.6	5.14	222CO2MC_4	46464	C→A	E196* (GAG→TAG)	cfiB	2‑oxoglutarate carboxylase small subunit	Patient5_SNP15
Patient5	5.6	5.14	222CO2MC_7	148703	G→T	G154V (GGA→GTA)	lsrC	Autoinducer 2 import system permease protein LsrC	Patient5_SNP16
Patient5	5.7	5.14	222CO2MC_1	194016	A→G	D207G (GAT→GGT)	hprK	HPr kinase/phosphorylase	Patient5_SNP17_reverse
Patient5	5.7	5.14	222CO2MC_11	15942	+30 bp	coding (383/927 nt)	rsmH	Ribosomal RNA small subunit methyltransferase H	Patient5_SNP18_reverse
Patient5	5.7	5.14	222CO2MC_3	149072	G→T	D171Y (GAC→TAC)	proB	Glutamate 5‑kinase 1	Patient5_SNP4
Patient5	5.7	5.14	222CO2MC_7	37076	G→T	G149C (GGT→TGT)	fba	Fructose‑bisphosphate aldolase	Patient5_SNP5
Patient5	5.8	5.14	222CO2MC_1	194016	A→G	D207G (GAT→GGT)	hprK	HPr kinase/phosphorylase	Patient5_SNP17_reverse
Patient5	5.8	5.14	222CO2MC_11	15942	+30 bp	coding (383/927 nt)	rsmH	Ribosomal RNA small subunit methyltransferase H	Patient5_SNP18_reverse
Patient5	5.8	5.14	222CO2MC_11	117616	G→T	G185V (GGA→GTA)	pfkA	ATP‑dependent 6‑phosphofructokinase	Patient5_SNP3_reverse
Patient5	5.8	5.14	222CO2MC_2	46165	5 bp→5 bp	intergenic (‑243/+23)	222CO2MC_00574 / brpA	hypothetical protein/Biofilm regulatory protein A	Patient5_SNP7
Patient5	5.8	5.14	222CO2MC_2	69711	G→A	intergenic (+565/‑581)	222CO2MC_00591/222CO2MC_00592	hypothetical protein/hypothetical protein	Patient5_SNP8
Patient5	5.8	5.14	222CO2MC_2	196706	C→A	D109Y (GAT→TAT)	222CO2MC_00710	hypothetical protein	Patient5_SNP9
Patient5	5.8	5.14	222CO2MC_9	69131	G→T	Q13K (CAA→AAA)	nudF	ADP‑ribose pyrophosphatase	Patient5_SNP6
Patient5	5.9	5.14	222CO2MC_1	194016	A→G	D207G (GAT→GGT)	hprK	HPr kinase/phosphorylase	Patient5_SNP17_reverse
Patient5	5.9	5.14	222CO2MC_11	15942	+30 bp	coding (383/927 nt)	rsmH	Ribosomal RNA small subunit methyltransferase H	Patient5_SNP18_reverse
Patient5	5.16	5.14	222CO2MC_1	347494	C→A	H125N (CAT→AAT)	rhaS	HTH‑type transcriptional activator RhaS	Patient5_SNP19
Patient5	5.16	5.14	222CO2MC_10	41047	C→T	N218N (AAC→AAT)	lepA	Elongation factor 4	Patient5_SNP21
Patient5	5.16	5.14	222CO2MC_2	128965	G→A	A119T (GCC→ACC)	treR	HTH‑type transcriptional regulator TreR	Patient5_SNP20
Patient5	5.1	5.15	222CO2PC_1	99471	A→G	D207G (GAT→GGT)	hprK	HPr kinase/phosphorylase	Patient5_SNP17_reverse
Patient5	5.1	5.15	222CO2PC_9	15677	+30 bp	coding (383/927 nt)	rsmH	Ribosomal RNA small subunit methyltransferase H	Patient5_SNP18_reverse
Patient5	5.1	5.15	222CO2PC_9	117351	G→T	G185V (GGA→GTA)	pfkA	ATP‑dependent 6‑phosphofructokinase	Patient5_SNP3_reverse
Patient5	5.2	5.15	222CO2PC_1	99471	A→G	D207G (GAT→GGT)	hprK	HPr kinase/phosphorylase	Patient5_SNP17_reverse
Patient5	5.2	5.15	222CO2PC_9	15677	+30 bp	coding (383/927 nt)	rsmH	Ribosomal RNA small subunit methyltransferase H	Patient5_SNP18_reverse
Patient5	5.2	5.15	222CO2PC_9	117351	G→T	G185V (GGA→GTA)	pfkA	ATP‑dependent 6‑phosphofructokinase	Patient5_SNP3_reverse
Patient5	5.3	5.15	222CO2PC_1	99471	A→G	D207G (GAT→GGT)	hprK	HPr kinase/phosphorylase	Patient5_SNP17_reverse
Patient5	5.3	5.15	222CO2PC_9	15677	+30 bp	coding (383/927 nt)	rsmH	Ribosomal RNA small subunit methyltransferase H	Patient5_SNP18_reverse
Patient5	5.3	5.15	222CO2PC_9	117351	G→T	G185V (GGA→GTA)	pfkA	ATP‑dependent 6‑phosphofructokinase	Patient5_SNP3_reverse
Patient5	5.4	5.15	222CO2PC_1	99471	A→G	D207G (GAT→GGT)	hprK	HPr kinase/phosphorylase	Patient5_SNP17_reverse
Patient5	5.4	5.15	222CO2PC_12	9329	G→T	intergenic (‑55/‑154)	ltaS1_2 /222CO2PC_01932	Lipoteichoic acid synthase 1/hypothetical protein	Patient5_SNP1
Patient5	5.4	5.15	222CO2PC_18	26988	G→T	G70* (GGA→TGA)	rpsR	30S ribosomal protein S18	Patient5_SNP11
Patient5	5.4	5.15	222CO2PC_27	2198	C→T	E145K (GAA→AAA)	tnpR	Transposon gamma‑delta resolvase	Patient5_SNP10
Patient5	5.4	5.15	222CO2PC_4	74085	G→T	V340V (GTC→GTA)	nhaC_1	Na(+)/H(+) antiporter NhaC	Patient5_SNP12
Patient5	5.4	5.15	222CO2PC_6	53377	(T)7→6	intergenic (‑146/+328)	222CO2PC_01336 / 222CO2PC_01337	hypothetical protein/hypothetical protein	Patient5_SNP13
Patient5	5.4	5.15	222CO2PC_9	15677	+30 bp	coding (383/927 nt)	rsmH	Ribosomal RNA small subunit methyltransferase H	Patient5_SNP18_reverse
Patient5	5.5	5.15	222CO2PC_1	99471	A→G	D207G (GAT→GGT)	hprK	HPr kinase/phosphorylase	Patient5_SNP17_reverse
Patient5	5.5	5.15	222CO2PC_11	53930	G→A	A130T (GCC→ACC)	greA	Transcription elongation factor GreA	Patient5_SNP14
Patient5	5.5	5.15	222CO2PC_2	41062	C→T	S57L (TCG→TTG)	222CO2PC_00555	hypothetical protein	Patient5_SNP22
Patient5	5.5	5.15	222CO2PC_9	15677	+30 bp	coding (383/927 nt)	rsmH	Ribosomal RNA small subunit methyltransferase H	Patient5_SNP18_reverse
Patient5	5.5	5.15	222CO2PC_9	117557	G→T	G254C (GGC→TGC)	pfkA	ATP‑dependent 6‑phosphofructokinase	Patient5_SNP2
Patient5	5.6	5.15	222CO2PC_1	99471	A→G	D207G (GAT→GGT)	hprK	HPr kinase/phosphorylase	Patient5_SNP17_reverse
Patient5	5.6	5.15	222CO2PC_10	80583	G→T	G154V (GGA→GTA)	lsrC	Autoinducer 2 import system permease protein LsrC	Patient5_SNP16
Patient5	5.6	5.15	222CO2PC_3	170041	G→T	E196* (GAG→TAG)	cfiB	2‑oxoglutarate carboxylase small subunit	Patient5_SNP15
Patient5	5.6	5.15	222CO2PC_9	15677	+30 bp	coding (383/927 nt)	rsmH	Ribosomal RNA small subunit methyltransferase H	Patient5_SNP18_reverse
Patient5	5.7	5.15	222CO2PC_1	99471	A→G	D207G (GAT→GGT)	hprK	HPr kinase/phosphorylase	Patient5_SNP17_reverse
Patient5	5.7	5.15	222CO2PC_14	37076	G→T	G149C (GGT→TGT)	fba	Fructose‑bisphosphate aldolase	Patient5_SNP5
Patient5	5.7	5.15	222CO2PC_5	149072	G→T	D171Y (GAC→TAC)	proB	Glutamate 5‑kinase 1	Patient5_SNP4
Patient5	5.7	5.15	222CO2PC_9	15677	+30 bp	coding (383/927 nt)	rsmH	Ribosomal RNA small subunit methyltransferase H	Patient5_SNP18_reverse
Patient5	5.8	5.15	222CO2PC_1	99471	A→G	D207G (GAT→GGT)	hprK	HPr kinase/phosphorylase	Patient5_SNP17_reverse
Patient5	5.8	5.15	222CO2PC_2	46165	5 bp→5 bp	intergenic (‑243/+23)	222CO2PC_00556 / brpA	hypothetical protein/Biofilm regulatory protein A	Patient5_SNP7
Patient5	5.8	5.15	222CO2PC_2	69711	G→A	intergenic (+565/‑581)	222CO2PC_00573/222CO2PC_00574	hypothetical protein/hypothetical protein	Patient5_SNP8
Patient5	5.8	5.15	222CO2PC_2	196706	C→A	D109Y (GAT→TAT)	222CO2PC_00692	hypothetical protein	Patient5_SNP9
Patient5	5.8	5.15	222CO2PC_20	26724	G→T	Q13K (CAA→AAA)	nudF	ADP‑ribose pyrophosphatase	Patient5_SNP6
Patient5	5.8	5.15	222CO2PC_9	15677	+30 bp	coding (383/927 nt)	rsmH	Ribosomal RNA small subunit methyltransferase H	Patient5_SNP18_reverse
Patient5	5.8	5.15	222CO2PC_9	117351	G→T	G185V (GGA→GTA)	pfkA	ATP‑dependent 6‑phosphofructokinase	Patient5_SNP3_reverse
Patient5	5.9	5.15	222CO2PC_1	99471	A→G	D207G (GAT→GGT)	hprK	HPr kinase/phosphorylase	Patient5_SNP17_reverse
Patient5	5.9	5.15	222CO2PC_9	15677	+30 bp	coding (383/927 nt)	rsmH	Ribosomal RNA small subunit methyltransferase H	Patient5_SNP18_reverse
Patient5	5.16	5.15	222CO2PC_1	252949	C→A	H125N (CAT→AAT)	rhaS	HTH‑type transcriptional activator RhaS	Patient5_SNP19
Patient5	5.16	5.15	222CO2PC_2	128965	G→A	A119T (GCC→ACC)	treR	HTH‑type transcriptional regulator TreR	Patient5_SNP20
Patient5	5.16	5.15	222CO2PC_6	86781	G→A	N218N (AAC→AAT)	lepA	Elongation factor 4	Patient5_SNP21
Patient5	5.1	5.16	222ANAGC_1	120721	A→G	D207G (GAT→GGT)	hprK	HPr kinase/phosphorylase	Patient5_SNP17_reverse
Patient5	5.1	5.16	222ANAGC_1	274199	A→C	N125H (AAT→CAT)	rhaS	HTH‑type transcriptional activator RhaS	Patient5_SNP19_reverse
Patient5	5.1	5.16	222ANAGC_10	86781	A→G	N218N (AAT→AAC)	lepA	Elongation factor 4	Patient5_SNP21_reverse
Patient5	5.1	5.16	222ANAGC_8	128965	A→G	T119A (ACC→GCC)	treR	HTH‑type transcriptional regulator TreR	Patient5_SNP20_reverse
Patient5	5.1	5.16	222ANAGC_9	7946	C→A	G185V (GGA→GTA)	pfkA	ATP‑dependent 6‑phosphofructokinase	Patient5_SNP3_reverse
Patient5	5.1	5.16	222ANAGC_9	109635	+30 bp	coding (368/927 nt)	rsmH	Ribosomal RNA small subunit methyltransferase H	Patient5_SNP18_reverse
Patient5	5.2	5.16	222ANAGC_1	120721	A→G	D207G (GAT→GGT)	hprK	HPr kinase/phosphorylase	Patient5_SNP17_reverse
Patient5	5.2	5.16	222ANAGC_1	274199	A→C	N125H (AAT→CAT)	rhaS	HTH‑type transcriptional activator RhaS	Patient5_SNP19_reverse
Patient5	5.2	5.16	222ANAGC_10	86781	A→G	N218N (AAT→AAC)	lepA	Elongation factor 4	Patient5_SNP21_reverse
Patient5	5.2	5.16	222ANAGC_8	128965	A→G	T119A (ACC→GCC)	treR	HTH‑type transcriptional regulator TreR	Patient5_SNP20_reverse
Patient5	5.2	5.16	222ANAGC_9	7946	C→A	G185V (GGA→GTA)	pfkA	ATP‑dependent 6‑phosphofructokinase	Patient5_SNP3_reverse
Patient5	5.2	5.16	222ANAGC_9	109635	+30 bp	coding (368/927 nt)	rsmH	Ribosomal RNA small subunit methyltransferase H	Patient5_SNP18_reverse
Patient5	5.3	5.16	222ANAGC_1	120721	A→G	D207G (GAT→GGT)	hprK	HPr kinase/phosphorylase	Patient5_SNP17_reverse
Patient5	5.3	5.16	222ANAGC_1	274199	A→C	N125H (AAT→CAT)	rhaS	HTH‑type transcriptional activator RhaS	Patient5_SNP19_reverse
Patient5	5.3	5.16	222ANAGC_10	86781	A→G	N218N (AAT→AAC)	lepA	Elongation factor 4	Patient5_SNP21_reverse
Patient5	5.3	5.16	222ANAGC_8	128965	A→G	T119A (ACC→GCC)	treR	HTH‑type transcriptional regulator TreR	Patient5_SNP20_reverse
Patient5	5.3	5.16	222ANAGC_9	7946	C→A	G185V (GGA→GTA)	pfkA	ATP‑dependent 6‑phosphofructokinase	Patient5_SNP3_reverse
Patient5	5.3	5.16	222ANAGC_9	109635	+30 bp	coding (368/927 nt)	rsmH	Ribosomal RNA small subunit methyltransferase H	Patient5_SNP18_reverse
Patient5	5.4	5.16	222ANAGC_1	11814	C→A	intergenic (‑154/‑55)	222ANAGC_00012 /ltaS1_1	hypothetical protein/Lipoteichoic acid synthase 1	Patient5_SNP1
Patient5	5.4	5.16	222ANAGC_1	120721	A→G	D207G (GAT→GGT)	hprK	HPr kinase/phosphorylase	Patient5_SNP17_reverse
Patient5	5.4	5.16	222ANAGC_1	274199	A→C	N125H (AAT→CAT)	rhaS	HTH‑type transcriptional activator RhaS	Patient5_SNP19_reverse
Patient5	5.4	5.16	222ANAGC_10	53377	(T)7→6	intergenic (‑146/+328)	222ANAGC_01731 / 222ANAGC_01732	hypothetical protein/hypothetical protein	Patient5_SNP13
Patient5	5.4	5.16	222ANAGC_10	86781	A→G	N218N (AAT→AAC)	lepA	Elongation factor 4	Patient5_SNP21_reverse
Patient5	5.4	5.16	222ANAGC_11	82343	C→A	V340V (GTC→GTA)	nhaC_1	Na(+)/H(+) antiporter NhaC	Patient5_SNP12
Patient5	5.4	5.16	222ANAGC_25	2196	C→T	E145K (GAA→AAA)	tnpR	Transposon gamma‑delta resolvase	Patient5_SNP10
Patient5	5.4	5.16	222ANAGC_3	181404	C→A	G70* (GGA→TGA)	rpsR	30S ribosomal protein S18	Patient5_SNP11
Patient5	5.4	5.16	222ANAGC_8	128965	A→G	T119A (ACC→GCC)	treR	HTH‑type transcriptional regulator TreR	Patient5_SNP20_reverse
Patient5	5.4	5.16	222ANAGC_9	109635	+30 bp	coding (368/927 nt)	rsmH	Ribosomal RNA small subunit methyltransferase H	Patient5_SNP18_reverse
Patient5	5.5	5.16	222ANAGC_1	120721	A→G	D207G (GAT→GGT)	hprK	HPr kinase/phosphorylase	Patient5_SNP17_reverse
Patient5	5.5	5.16	222ANAGC_1	274199	A→C	N125H (AAT→CAT)	rhaS	HTH‑type transcriptional activator RhaS	Patient5_SNP19_reverse
Patient5	5.5	5.16	222ANAGC_10	86781	A→G	N218N (AAT→AAC)	lepA	Elongation factor 4	Patient5_SNP21_reverse
Patient5	5.5	5.16	222ANAGC_13	55362	G→A	A130T (GCC→ACC)	greA	Transcription elongation factor GreA	Patient5_SNP14
Patient5	5.5	5.16	222ANAGC_8	41062	C→T	S57L (TCG→TTG)	222ANAGC_01463	hypothetical protein	Patient5_SNP22
Patient5	5.5	5.16	222ANAGC_8	128965	A→G	T119A (ACC→GCC)	treR	HTH‑type transcriptional regulator TreR	Patient5_SNP20_reverse
Patient5	5.5	5.16	222ANAGC_9	7740	C→A	G254C (GGC→TGC)	pfkA	ATP‑dependent 6‑phosphofructokinase	Patient5_SNP2
Patient5	5.5	5.16	222ANAGC_9	109635	+30 bp	coding (368/927 nt)	rsmH	Ribosomal RNA small subunit methyltransferase H	Patient5_SNP18_reverse
Patient5	5.6	5.16	222ANAGC_1	120721	A→G	D207G (GAT→GGT)	hprK	HPr kinase/phosphorylase	Patient5_SNP17_reverse
Patient5	5.6	5.16	222ANAGC_1	274199	A→C	N125H (AAT→CAT)	rhaS	HTH‑type transcriptional activator RhaS	Patient5_SNP19_reverse
Patient5	5.6	5.16	222ANAGC_10	86781	A→G	N218N (AAT→AAC)	lepA	Elongation factor 4	Patient5_SNP21_reverse
Patient5	5.6	5.16	222ANAGC_2	169827	G→T	E196* (GAG→TAG)	cfiB	2‑oxoglutarate carboxylase small subunit	Patient5_SNP15
Patient5	5.6	5.16	222ANAGC_5	148703	G→T	G154V (GGA→GTA)	lsrC	Autoinducer 2 import system permease protein LsrC	Patient5_SNP16
Patient5	5.6	5.16	222ANAGC_8	128965	A→G	T119A (ACC→GCC)	treR	HTH‑type transcriptional regulator TreR	Patient5_SNP20_reverse
Patient5	5.6	5.16	222ANAGC_9	109635	+30 bp	coding (368/927 nt)	rsmH	Ribosomal RNA small subunit methyltransferase H	Patient5_SNP18_reverse
Patient5	5.7	5.16	222ANAGC_1	120721	A→G	D207G (GAT→GGT)	hprK	HPr kinase/phosphorylase	Patient5_SNP17_reverse
Patient5	5.7	5.16	222ANAGC_1	274199	A→C	N125H (AAT→CAT)	rhaS	HTH‑type transcriptional activator RhaS	Patient5_SNP19_reverse
Patient5	5.7	5.16	222ANAGC_10	86781	A→G	N218N (AAT→AAC)	lepA	Elongation factor 4	Patient5_SNP21_reverse
Patient5	5.7	5.16	222ANAGC_3	149072	G→T	D171Y (GAC→TAC)	proB	Glutamate 5‑kinase 1	Patient5_SNP4
Patient5	5.7	5.16	222ANAGC_5	37076	G→T	G149C (GGT→TGT)	fba	Fructose‑bisphosphate aldolase	Patient5_SNP5
Patient5	5.7	5.16	222ANAGC_8	128965	A→G	T119A (ACC→GCC)	treR	HTH‑type transcriptional regulator TreR	Patient5_SNP20_reverse
Patient5	5.7	5.16	222ANAGC_9	109635	+30 bp	coding (368/927 nt)	rsmH	Ribosomal RNA small subunit methyltransferase H	Patient5_SNP18_reverse
Patient5	5.8	5.16	222ANAGC_1	120721	A→G	D207G (GAT→GGT)	hprK	HPr kinase/phosphorylase	Patient5_SNP17_reverse
Patient5	5.8	5.16	222ANAGC_1	274199	A→C	N125H (AAT→CAT)	rhaS	HTH‑type transcriptional activator RhaS	Patient5_SNP19_reverse
Patient5	5.8	5.16	222ANAGC_10	86781	A→G	N218N (AAT→AAC)	lepA	Elongation factor 4	Patient5_SNP21_reverse
Patient5	5.8	5.16	222ANAGC_20	26943	G→T	Q13K (CAA→AAA)	nudF	ADP‑ribose pyrophosphatase	Patient5_SNP6
Patient5	5.8	5.16	222ANAGC_7	76648	G→T	D109Y (GAT→TAT)	222ANAGC_01364	hypothetical protein	Patient5_SNP9
Patient5	5.8	5.16	222ANAGC_8	46165	5 bp→5 bp	intergenic (‑243/+23)	222ANAGC_01464 / brpA	hypothetical protein/Biofilm regulatory protein A	Patient5_SNP7
Patient5	5.8	5.16	222ANAGC_8	69711	G→A	intergenic (+565/‑581)	222ANAGC_01481/222ANAGC_01482	hypothetical protein/hypothetical protein	Patient5_SNP8
Patient5	5.8	5.16	222ANAGC_8	128965	A→G	T119A (ACC→GCC)	treR	HTH‑type transcriptional regulator TreR	Patient5_SNP20_reverse
Patient5	5.8	5.16	222ANAGC_9	7946	C→A	G185V (GGA→GTA)	pfkA	ATP‑dependent 6‑phosphofructokinase	Patient5_SNP3_reverse
Patient5	5.8	5.16	222ANAGC_9	109635	+30 bp	coding (368/927 nt)	rsmH	Ribosomal RNA small subunit methyltransferase H	Patient5_SNP18_reverse
Patient5	5.9	5.16	222ANAGC_1	120721	A→G	D207G (GAT→GGT)	hprK	HPr kinase/phosphorylase	Patient5_SNP17_reverse
Patient5	5.9	5.16	222ANAGC_1	274199	A→C	N125H (AAT→CAT)	rhaS	HTH‑type transcriptional activator RhaS	Patient5_SNP19_reverse
Patient5	5.9	5.16	222ANAGC_10	86781	A→G	N218N (AAT→AAC)	lepA	Elongation factor 4	Patient5_SNP21_reverse
Patient5	5.9	5.16	222ANAGC_8	128965	A→G	T119A (ACC→GCC)	treR	HTH‑type transcriptional regulator TreR	Patient5_SNP20_reverse
Patient5	5.9	5.16	222ANAGC_9	109635	+30 bp	coding (368/927 nt)	rsmH	Ribosomal RNA small subunit methyltransferase H	Patient5_SNP18_reverse
Patient5	5.10	5.16	222ANAGC_1	274199	A→C	N125H (AAT→CAT)	rhaS	HTH‑type transcriptional activator RhaS	Patient5_SNP19_reverse
Patient5	5.10	5.16	222ANAGC_10	86781	A→G	N218N (AAT→AAC)	lepA	Elongation factor 4	Patient5_SNP21_reverse
Patient5	5.10	5.16	222ANAGC_8	128965	A→G	T119A (ACC→GCC)	treR	HTH‑type transcriptional regulator TreR	Patient5_SNP20_reverse
Patient5	5.11	5.16	222ANAGC_1	274199	A→C	N125H (AAT→CAT)	rhaS	HTH‑type transcriptional activator RhaS	Patient5_SNP19_reverse
Patient5	5.11	5.16	222ANAGC_10	86781	A→G	N218N (AAT→AAC)	lepA	Elongation factor 4	Patient5_SNP21_reverse
Patient5	5.11	5.16	222ANAGC_8	128965	A→G	T119A (ACC→GCC)	treR	HTH‑type transcriptional regulator TreR	Patient5_SNP20_reverse
Patient5	5.12	5.16	222ANAGC_10	86781	A→G	N218N (AAT→AAC)	lepA	Elongation factor 4	Patient5_SNP21_reverse
Patient5	5.12	5.16	222ANAGC_8	128965	A→G	T119A (ACC→GCC)	treR	HTH‑type transcriptional regulator TreR	Patient5_SNP20_reverse
Patient5	5.12	5.16	222ANAGC_1	274199	A→C	N125H (AAT→CAT)	rhaS	HTH‑type transcriptional activator RhaS	Patient5_SNP19_reverse
Patient5	5.13	5.16	222ANAGC_1	274199	A→C	N125H (AAT→CAT)	rhaS	HTH‑type transcriptional activator RhaS	Patient5_SNP19_reverse
Patient5	5.13	5.16	222ANAGC_10	86781	A→G	N218N (AAT→AAC)	lepA	Elongation factor 4	Patient5_SNP21_reverse
Patient5	5.13	5.16	222ANAGC_8	128965	A→G	T119A (ACC→GCC)	treR	HTH‑type transcriptional regulator TreR	Patient5_SNP20_reverse
Patient5	5.14	5.16	222ANAGC_1	274199	A→C	N125H (AAT→CAT)	rhaS	HTH‑type transcriptional activator RhaS	Patient5_SNP19_reverse
Patient5	5.14	5.16	222ANAGC_10	86781	A→G	N218N (AAT→AAC)	lepA	Elongation factor 4	Patient5_SNP21_reverse
Patient5	5.14	5.16	222ANAGC_8	128965	A→G	T119A (ACC→GCC)	treR	HTH‑type transcriptional regulator TreR	Patient5_SNP20_reverse
Patient5	5.15	5.16	222ANAGC_8	128965	A→G	T119A (ACC→GCC)	treR	HTH‑type transcriptional regulator TreR	Patient5_SNP20_reverse
Patient5	5.15	5.16	222ANAGC_10	86781	A→G	N218N (AAT→AAC)	lepA	Elongation factor 4	Patient5_SNP21_reverse
Patient5	5.16	5.16	222ANAGC_1	274199	A→C	N125H (AAT→CAT)	rhaS	HTH‑type transcriptional activator RhaS	Patient5_SNP19_reverse
Patient5	5.17	5.16	222ANAGC_1	274199	A→C	N125H (AAT→CAT)	rhaS	HTH‑type transcriptional activator RhaS	Patient5_SNP19_reverse
Patient5	5.17	5.16	222ANAGC_10	86781	A→G	N218N (AAT→AAC)	lepA	Elongation factor 4	Patient5_SNP21_reverse
Patient5	5.17	5.16	222ANAGC_8	128965	A→G	T119A (ACC→GCC)	treR	HTH‑type transcriptional regulator TreR	Patient5_SNP20_reverse
Patient5	5.18	5.16	222ANAGC_1	274199	A→C	N125H (AAT→CAT)	rhaS	HTH‑type transcriptional activator RhaS	Patient5_SNP19_reverse
Patient5	5.18	5.16	222ANAGC_10	86781	A→G	N218N (AAT→AAC)	lepA	Elongation factor 4	Patient5_SNP21_reverse
Patient5	5.18	5.16	222ANAGC_8	128965	A→G	T119A (ACC→GCC)	treR	HTH‑type transcriptional regulator TreR	Patient5_SNP20_reverse
Patient5	5.1	5.17	222ANAMC_1	147630	A→G	D207G (GAT→GGT)	hprK	HPr kinase/phosphorylase	Patient5_SNP17_reverse
Patient5	5.1	5.17	222ANAMC_12	15652	+30 bp	coding (383/927 nt)	rsmH	Ribosomal RNA small subunit methyltransferase H	Patient5_SNP18_reverse
Patient5	5.1	5.17	222ANAMC_12	117326	G→T	G185V (GGA→GTA)	pfkA	ATP‑dependent 6‑phosphofructokinase	Patient5_SNP3_reverse
Patient5	5.2	5.17	222ANAMC_1	147630	A→G	D207G (GAT→GGT)	hprK	HPr kinase/phosphorylase	Patient5_SNP17_reverse
Patient5	5.2	5.17	222ANAMC_12	15652	+30 bp	coding (383/927 nt)	rsmH	Ribosomal RNA small subunit methyltransferase H	Patient5_SNP18_reverse
Patient5	5.2	5.17	222ANAMC_12	117326	G→T	G185V (GGA→GTA)	pfkA	ATP‑dependent 6‑phosphofructokinase	Patient5_SNP3_reverse
Patient5	5.3	5.17	222ANAMC_1	147630	A→G	D207G (GAT→GGT)	hprK	HPr kinase/phosphorylase	Patient5_SNP17_reverse
Patient5	5.3	5.17	222ANAMC_12	15652	+30 bp	coding (383/927 nt)	rsmH	Ribosomal RNA small subunit methyltransferase H	Patient5_SNP18_reverse
Patient5	5.3	5.17	222ANAMC_12	117326	G→T	G185V (GGA→GTA)	pfkA	ATP‑dependent 6‑phosphofructokinase	Patient5_SNP3_reverse
Patient5	5.4	5.17	222ANAMC_1	38723	C→A	intergenic (‑154/‑55)	222ANAMC_00040 /ltaS1_1	hypothetical protein/Lipoteichoic acid synthase 1	Patient5_SNP1
Patient5	5.4	5.17	222ANAMC_1	147630	A→G	D207G (GAT→GGT)	hprK	HPr kinase/phosphorylase	Patient5_SNP17_reverse
Patient5	5.4	5.17	222ANAMC_11	53377	(T)7→6	intergenic (‑146/+328)	222ANAMC_01896 / 222ANAMC_01897	hypothetical protein/hypothetical protein	Patient5_SNP13
Patient5	5.4	5.17	222ANAMC_12	15652	+30 bp	coding (383/927 nt)	rsmH	Ribosomal RNA small subunit methyltransferase H	Patient5_SNP18_reverse
Patient5	5.4	5.17	222ANAMC_2	58063	G→T	G70* (GGA→TGA)	rpsR	30S ribosomal protein S18	Patient5_SNP11
Patient5	5.4	5.17	222ANAMC_23	24538	G→A	E145K (GAA→AAA)	tnpR	Transposon gamma‑delta resolvase	Patient5_SNP10
Patient5	5.4	5.17	222ANAMC_5	73682	G→T	V340V (GTC→GTA)	nhaC_1	Na(+)/H(+) antiporter NhaC	Patient5_SNP12
Patient5	5.5	5.17	222ANAMC_1	147630	A→G	D207G (GAT→GGT)	hprK	HPr kinase/phosphorylase	Patient5_SNP17_reverse
Patient5	5.5	5.17	222ANAMC_10	40452	C→T	S57L (TCG→TTG)	222ANAMC_01773	hypothetical protein	Patient5_SNP22
Patient5	5.5	5.17	222ANAMC_12	15652	+30 bp	coding (383/927 nt)	rsmH	Ribosomal RNA small subunit methyltransferase H	Patient5_SNP18_reverse
Patient5	5.5	5.17	222ANAMC_12	117532	G→T	G254C (GGC→TGC)	pfkA	ATP‑dependent 6‑phosphofructokinase	Patient5_SNP2
Patient5	5.5	5.17	222ANAMC_14	51559	G→A	A130T (GCC→ACC)	greA	Transcription elongation factor GreA	Patient5_SNP14
Patient5	5.6	5.17	222ANAMC_1	147630	A→G	D207G (GAT→GGT)	hprK	HPr kinase/phosphorylase	Patient5_SNP17_reverse
Patient5	5.6	5.17	222ANAMC_12	15652	+30 bp	coding (383/927 nt)	rsmH	Ribosomal RNA small subunit methyltransferase H	Patient5_SNP18_reverse
Patient5	5.6	5.17	222ANAMC_3	46464	C→A	E196* (GAG→TAG)	cfiB	2‑oxoglutarate carboxylase small subunit	Patient5_SNP15
Patient5	5.6	5.17	222ANAMC_6	1301	C→A	G154V (GGA→GTA)	lsrC	Autoinducer 2 import system permease protein LsrC	Patient5_SNP16
Patient5	5.7	5.17	222ANAMC_1	147630	A→G	D207G (GAT→GGT)	hprK	HPr kinase/phosphorylase	Patient5_SNP17_reverse
Patient5	5.7	5.17	222ANAMC_12	15652	+30 bp	coding (383/927 nt)	rsmH	Ribosomal RNA small subunit methyltransferase H	Patient5_SNP18_reverse
Patient5	5.7	5.17	222ANAMC_2	90395	C→A	D171Y (GAC→TAC)	proB	Glutamate 5‑kinase 1	Patient5_SNP4
Patient5	5.7	5.17	222ANAMC_6	112928	C→A	G149C (GGT→TGT)	fba	Fructose‑bisphosphate aldolase	Patient5_SNP5
Patient5	5.8	5.17	222ANAMC_1	147630	A→G	D207G (GAT→GGT)	hprK	HPr kinase/phosphorylase	Patient5_SNP17_reverse
Patient5	5.8	5.17	222ANAMC_10	45555	5 bp→5 bp	intergenic (‑243/+23)	222ANAMC_01774 / brpA	hypothetical protein/Biofilm regulatory protein A	Patient5_SNP7
Patient5	5.8	5.17	222ANAMC_10	69101	G→A	intergenic (+565/‑581)	222ANAMC_01791/222ANAMC_01792	hypothetical protein/hypothetical protein	Patient5_SNP8
Patient5	5.8	5.17	222ANAMC_12	15652	+30 bp	coding (383/927 nt)	rsmH	Ribosomal RNA small subunit methyltransferase H	Patient5_SNP18_reverse
Patient5	5.8	5.17	222ANAMC_12	117326	G→T	G185V (GGA→GTA)	pfkA	ATP‑dependent 6‑phosphofructokinase	Patient5_SNP3_reverse
Patient5	5.8	5.17	222ANAMC_7	77992	C→A	Q13K (CAA→AAA)	nudF	ADP‑ribose pyrophosphatase	Patient5_SNP6
Patient5	5.8	5.17	222ANAMC_9	76648	G→T	D109Y (GAT→TAT)	222ANAMC_01680	hypothetical protein	Patient5_SNP9
Patient5	5.9	5.17	222ANAMC_1	147630	A→G	D207G (GAT→GGT)	hprK	HPr kinase/phosphorylase	Patient5_SNP17_reverse
Patient5	5.9	5.17	222ANAMC_12	15652	+30 bp	coding (383/927 nt)	rsmH	Ribosomal RNA small subunit methyltransferase H	Patient5_SNP18_reverse
Patient5	5.16	5.17	222ANAMC_1	301108	C→A	H125N (CAT→AAT)	rhaS	HTH‑type transcriptional activator RhaS	Patient5_SNP19
Patient5	5.16	5.17	222ANAMC_10	128355	G→A	A119T (GCC→ACC)	treR	HTH‑type transcriptional regulator TreR	Patient5_SNP20
Patient5	5.16	5.17	222ANAMC_11	86781	G→A	N218N (AAC→AAT)	lepA	Elongation factor 4	Patient5_SNP21
Patient5	5.1	5.18	222ANAPC_1	194016	A→G	D207G (GAT→GGT)	hprK	HPr kinase/phosphorylase	Patient5_SNP17_reverse
Patient5	5.1	5.18	222ANAPC_6	36209	+30 bp	coding (383/927 nt)	rsmH	Ribosomal RNA small subunit methyltransferase H	Patient5_SNP18_reverse
Patient5	5.1	5.18	222ANAPC_6	137883	G→T	G185V (GGA→GTA)	pfkA	ATP‑dependent 6‑phosphofructokinase	Patient5_SNP3_reverse
Patient5	5.2	5.18	222ANAPC_1	194016	A→G	D207G (GAT→GGT)	hprK	HPr kinase/phosphorylase	Patient5_SNP17_reverse
Patient5	5.2	5.18	222ANAPC_6	36209	+30 bp	coding (383/927 nt)	rsmH	Ribosomal RNA small subunit methyltransferase H	Patient5_SNP18_reverse
Patient5	5.2	5.18	222ANAPC_6	137883	G→T	G185V (GGA→GTA)	pfkA	ATP‑dependent 6‑phosphofructokinase	Patient5_SNP3_reverse
Patient5	5.3	5.18	222ANAPC_1	194016	A→G	D207G (GAT→GGT)	hprK	HPr kinase/phosphorylase	Patient5_SNP17_reverse
Patient5	5.3	5.18	222ANAPC_6	36209	+30 bp	coding (383/927 nt)	rsmH	Ribosomal RNA small subunit methyltransferase H	Patient5_SNP18_reverse
Patient5	5.3	5.18	222ANAPC_6	137883	G→T	G185V (GGA→GTA)	pfkA	ATP‑dependent 6‑phosphofructokinase	Patient5_SNP3_reverse
Patient5	5.4	5.18	222ANAPC_1	85109	C→A	intergenic (‑154/‑55)	222ANAPC_00097 /ltaS1_1	hypothetical protein/Lipoteichoic acid synthase 1	Patient5_SNP1
Patient5	5.4	5.18	222ANAPC_1	194016	A→G	D207G (GAT→GGT)	hprK	HPr kinase/phosphorylase	Patient5_SNP17_reverse
Patient5	5.4	5.18	222ANAPC_11	58014	G→T	G70* (GGA→TGA)	rpsR	30S ribosomal protein S18	Patient5_SNP11
Patient5	5.4	5.18	222ANAPC_22	24812	G→A	E145K (GAA→AAA)	tnpR	Transposon gamma‑delta resolvase	Patient5_SNP10
Patient5	5.4	5.18	222ANAPC_6	36209	+30 bp	coding (383/927 nt)	rsmH	Ribosomal RNA small subunit methyltransferase H	Patient5_SNP18_reverse
Patient5	5.4	5.18	222ANAPC_7	49088	G→T	V340V (GTC→GTA)	nhaC_1	Na(+)/H(+) antiporter NhaC	Patient5_SNP12
Patient5	5.4	5.18	222ANAPC_9	53547	(T)7→6	intergenic (‑146/+328)	222ANAPC_01799 / 222ANAPC_01800	hypothetical protein/hypothetical protein	Patient5_SNP13
Patient5	5.5	5.18	222ANAPC_1	194016	A→G	D207G (GAT→GGT)	hprK	HPr kinase/phosphorylase	Patient5_SNP17_reverse
Patient5	5.5	5.18	222ANAPC_13	18291	C→T	A130T (GCC→ACC)	greA	Transcription elongation factor GreA	Patient5_SNP14
Patient5	5.5	5.18	222ANAPC_2	41062	C→T	S57L (TCG→TTG)	222ANAPC_00660	hypothetical protein	Patient5_SNP22
Patient5	5.5	5.18	222ANAPC_6	36209	+30 bp	coding (383/927 nt)	rsmH	Ribosomal RNA small subunit methyltransferase H	Patient5_SNP18_reverse
Patient5	5.5	5.18	222ANAPC_6	138089	G→T	G254C (GGC→TGC)	pfkA	ATP‑dependent 6‑phosphofructokinase	Patient5_SNP2
Patient5	5.6	5.18	222ANAPC_1	194016	A→G	D207G (GAT→GGT)	hprK	HPr kinase/phosphorylase	Patient5_SNP17_reverse
Patient5	5.6	5.18	222ANAPC_3	127620	G→T	E196* (GAG→TAG)	cfiB	2‑oxoglutarate carboxylase small subunit	Patient5_SNP15
Patient5	5.6	5.18	222ANAPC_5	1301	C→A	G154V (GGA→GTA)	lsrC	Autoinducer 2 import system permease protein LsrC	Patient5_SNP16
Patient5	5.6	5.18	222ANAPC_6	36209	+30 bp	coding (383/927 nt)	rsmH	Ribosomal RNA small subunit methyltransferase H	Patient5_SNP18_reverse
Patient5	5.7	5.18	222ANAPC_1	194016	A→G	D207G (GAT→GGT)	hprK	HPr kinase/phosphorylase	Patient5_SNP17_reverse
[truncated: 15 more rows]
