# Supplementary material for: Microdiversity of Enterococcus faecalis isolates in cases of infective endocarditis: selection of non-synonymous mutations and large deletions is associated with phenotypic modifications
Source: Emerg Microbes Infect. 2021 May 21;10(1):929–38. doi: 10.1080/22221751.2021.1924865 (PMC8158287; doi:10.1080/22221751.2021.1924865)
Supplement: Table_S1_culture_conditions.xlsx [file TEMI_A_1924865_SM1470.xlsx]

## Sheet: Sheet1
Patient	Isolate	Sample	Colony size	Growth medium	Growth atmosphere
1	1.1	aortic valve	large	chocolate agar PolyViteX	ambient air
	1.2	aortic valve	medium	chocolate agar PolyViteX	ambient air
	1.3	aortic valve	small	chocolate agar PolyViteX	ambient air
	1.4	aortic valve	large	chocolate agar PolyViteX	5 % CO2
	1.5	aortic valve	medium	chocolate agar PolyViteX	5 % CO2
	1.6	aortic valve	small	chocolate agar PolyViteX	5 % CO2
	1.7	aortic valve	large	chocolate agar PolyViteX	anaerobic atmosphere
	1.8	aortic valve	medium	chocolate agar PolyViteX	anaerobic atmosphere
	1.9	aortic valve	small	chocolate agar PolyViteX	anaerobic atmosphere
2	2.1	aortic valve (TAVI)	large	chocolate agar PolyViteX	ambient air
	2.2	aortic valve (TAVI)	medium	chocolate agar PolyViteX	ambient air
	2.3	aortic valve (TAVI)	small	chocolate agar PolyViteX	ambient air
	2.4	aortic valve (TAVI)	large	chocolate agar PolyViteX	5 % CO2
	2.5	aortic valve (TAVI)	medium	chocolate agar PolyViteX	5 % CO2
	2.6	aortic valve (TAVI)	small	chocolate agar PolyViteX	5 % CO2
	2.7	aortic valve (TAVI)	large	chocolate agar PolyViteX	anaerobic atmosphere
	2.8	aortic valve (TAVI)	medium	chocolate agar PolyViteX	anaerobic atmosphere
	2.9	aortic valve (TAVI)	small	chocolate agar PolyViteX	anaerobic atmosphere
	2.10	bloodculture	NA*	chocolate agar PolyViteX	5 % CO2
3	3.1	mitral valve	large	chocolate agar PolyViteX	ambient air
	3.2	mitral valve	medium	chocolate agar PolyViteX	ambient air
	3.3	mitral valve	small	chocolate agar PolyViteX	ambient air
	3.4	mitral valve	large	chocolate agar PolyViteX	5 % CO2
	3.5	mitral valve	medium	chocolate agar PolyViteX	5 % CO2
	3.6	mitral valve	small	chocolate agar PolyViteX	5 % CO2
	3.7	mitral valve	large	chocolate agar PolyViteX	anaerobic atmosphere
	3.8	mitral valve	medium	chocolate agar PolyViteX	anaerobic atmosphere
	3.9	mitral valve	small	chocolate agar PolyViteX	anaerobic atmosphere
	3.10	bloodculture	NA*	chocolate agar PolyViteX	5 % CO2
	3.11	hip joint fluid	NA*	chocolate agar PolyViteX	5 % CO2
4	4.1	aortic valve	large	chocolate agar PolyViteX	ambient air
	4.2	aortic valve	medium	chocolate agar PolyViteX	ambient air
	4.3	aortic valve	small	chocolate agar PolyViteX	ambient air
	4.4	aortic valve	large	chocolate agar PolyViteX	5 % CO2
	4.5	aortic valve	medium	chocolate agar PolyViteX	5 % CO2
	4.6	aortic valve	small	chocolate agar PolyViteX	5 % CO2
	4.7	aortic valve	large	chocolate agar PolyViteX	anaerobic atmosphere
	4.8	aortic valve	medium	chocolate agar PolyViteX	anaerobic atmosphere
	4.9	aortic valve	small	chocolate agar PolyViteX	anaerobic atmosphere
	4.10	bloodculture	NA*	chocolate agar PolyViteX	5 % CO2
5	5.1	mitral valve	large	chocolate agar PolyViteX	ambient air
	5.2	mitral valve	medium	chocolate agar PolyViteX	ambient air
	5.3	mitral valve	small	chocolate agar PolyViteX	ambient air
	5.4	mitral valve	large	chocolate agar PolyViteX	5 % CO2
	5.5	mitral valve	medium	chocolate agar PolyViteX	5 % CO2
	5.6	mitral valve	small	chocolate agar PolyViteX	5 % CO2
	5.7	mitral valve	large	chocolate agar PolyViteX	anaerobic atmosphere
	5.8	mitral valve	medium	chocolate agar PolyViteX	anaerobic atmosphere
	5.9	mitral valve	small	chocolate agar PolyViteX	anaerobic atmosphere
	5.10	tricuspid valve	large	chocolate agar PolyViteX	ambient air
	5.11	tricuspid valve	medium	chocolate agar PolyViteX	ambient air
	5.12	tricuspid valve	small	chocolate agar PolyViteX	ambient air
	5.13	tricuspid valve	large	chocolate agar PolyViteX	5 % CO2
	5.14	tricuspid valve	medium	chocolate agar PolyViteX	5 % CO2
	5.15	tricuspid valve	small	chocolate agar PolyViteX	5 % CO2
	5.16	tricuspid valve	large	chocolate agar PolyViteX	anaerobic atmosphere
	5.17	tricuspid valve	medium	chocolate agar PolyViteX	anaerobic atmosphere
	5.18	tricuspid valve	small	chocolate agar PolyViteX	anaerobic atmosphere
*NA : Not applicable as only one colony size was analyzed for bloodculture and joint fluid isolates.
